# Supplementary material for: Longitudinal MEMRI analysis of brain phenotypes in a mouse model of Niemann-Pick Type C disease
Source: Neuroimage. Author manuscript; Available in PMC 2020 Aug 24. (PMC7443857; doi:10.1016/j.neuroimage.2020.116894)
Supplement: 1 [file NIHMS1609340-supplement-1.zip]

Archive with 1 entries (1 files):
- mmc1.html
