# Supplementary material for: Longitudinal MEMRI analysis of brain phenotypes in a mouse model of Niemann-Pick Type C disease
Source: Neuroimage. Author manuscript; Available in PMC 2020 Aug 24. (PMC7443857; doi:10.1016/j.neuroimage.2020.116894)
Supplement: 2 [file NIHMS1609340-supplement-2.csv]

	mouse	timepoint	time	genotype	label_file	log_full_det	log_nlin_det	lsq6_file	nlin_file	time_corrected	uncorrected_lsq6_file	nuc_file	uncorrected_nlin_file	nuc_nlin_file	label_file_DSURQE	mass	sex
1	NPC10_C1	W3	3	wt	/media/sf_MINCVM/niemann-pick_mbm_complete/NP-reg_processed/NPC10_C1_W3_processed/voted.mnc	/media/sf_MINCVM/niemann-pick_mbm_complete/NP-reg_processed/NPC10_C1_W3_processed/stats-volumes/NPC10_C1_W3_processed_N_I_lsq6_lsq12_and_nlin_inverted_displ_log_det_abs_fwhm0.2.mnc	/media/sf_MINCVM/niemann-pick_mbm_complete/NP-reg_processed/NPC10_C1_W3_processed/stats-volumes/NPC10_C1_W3_processed_N_I_lsq6_lsq12_and_nlin__concat_inverted_linear_part_displ_log_det_rel_fwhm0.2.mnc	/media/sf_MINCVM/niemann-pick_mbm_complete/NP-reg_processed/NPC10_C1_W3_processed/resampled/NPC10_C1_W3_processed_N_I_lsq6.mnc	/media/sf_MINCVM/niemann-pick_mbm_complete/NP-reg_processed/NPC10_C1_W3_processed/resampled/NPC10_C1_W3_processed_N_I_lsq6_lsq12_and_nlin-resampled.mnc	0	/media/sf_MINCVM/niemann-pick_mbm_complete/2018-11-hari-nuc-data/uncorrected_lsq6/NPC10_C1_W3_processed_N_I_lsq6.mnc	/media/sf_MINCVM/niemann-pick_mbm_complete/2018-11-hari-nuc-data/nuc/NPC10_C1_W3_processed_N_I_lsq6.mnc	/media/sf_MINCVM/niemann-pick_mbm_complete/2018-11-hari-nuc-data/uncorrected_nlin/NPC10_C1_W3_processed_uncorrected_nlin.mnc	/media/sf_MINCVM/niemann-pick_mbm_complete/2018-11-hari-nuc-data/nuc_nlin/NPC10_C1_W3_processed_nuc_nlin.mnc	/media/sf_MINCVM/niemann-pick_mbm_complete/DSURQE_output/NPC10_C1_W3_DSURQEvoted.mnc	10.8	f
2	NPC10_C1	W6	6	wt	/media/sf_MINCVM/niemann-pick_mbm_complete/NP-reg_processed/NPC10_C1_W6_processed/voted.mnc	/media/sf_MINCVM/niemann-pick_mbm_complete/NP-reg_processed/NPC10_C1_W6_processed/stats-volumes/NPC10_C1_W6_processed_N_I_lsq6_lsq12_and_nlin_inverted_displ_log_det_abs_fwhm0.2.mnc	/media/sf_MINCVM/niemann-pick_mbm_complete/NP-reg_processed/NPC10_C1_W6_processed/stats-volumes/NPC10_C1_W6_processed_N_I_lsq6_lsq12_and_nlin__concat_inverted_linear_part_displ_log_det_rel_fwhm0.2.mnc	/media/sf_MINCVM/niemann-pick_mbm_complete/NP-reg_processed/NPC10_C1_W6_processed/resampled/NPC10_C1_W6_processed_N_I_lsq6.mnc	/media/sf_MINCVM/niemann-pick_mbm_complete/NP-reg_processed/NPC10_C1_W6_processed/resampled/NPC10_C1_W6_processed_N_I_lsq6_lsq12_and_nlin-resampled.mnc	3	/media/sf_MINCVM/niemann-pick_mbm_complete/2018-11-hari-nuc-data/uncorrected_lsq6/NPC10_C1_W6_processed_N_I_lsq6.mnc	/media/sf_MINCVM/niemann-pick_mbm_complete/2018-11-hari-nuc-data/nuc/NPC10_C1_W6_processed_N_I_lsq6.mnc	/media/sf_MINCVM/niemann-pick_mbm_complete/2018-11-hari-nuc-data/uncorrected_nlin/NPC10_C1_W6_processed_uncorrected_nlin.mnc	/media/sf_MINCVM/niemann-pick_mbm_complete/2018-11-hari-nuc-data/nuc_nlin/NPC10_C1_W6_processed_nuc_nlin.mnc	/media/sf_MINCVM/niemann-pick_mbm_complete/DSURQE_output/NPC10_C1_W6_DSURQEvoted.mnc	19.5	f
3	NPC10_C1	W9	9	wt	/media/sf_MINCVM/niemann-pick_mbm_complete/NP-reg_processed/NPC10_C1_W9_processed/voted.mnc	/media/sf_MINCVM/niemann-pick_mbm_complete/NP-reg_processed/NPC10_C1_W9_processed/stats-volumes/NPC10_C1_W9_processed_N_I_lsq6_lsq12_and_nlin_inverted_displ_log_det_abs_fwhm0.2.mnc	/media/sf_MINCVM/niemann-pick_mbm_complete/NP-reg_processed/NPC10_C1_W9_processed/stats-volumes/NPC10_C1_W9_processed_N_I_lsq6_lsq12_and_nlin__concat_inverted_linear_part_displ_log_det_rel_fwhm0.2.mnc	/media/sf_MINCVM/niemann-pick_mbm_complete/NP-reg_processed/NPC10_C1_W9_processed/resampled/NPC10_C1_W9_processed_N_I_lsq6.mnc	/media/sf_MINCVM/niemann-pick_mbm_complete/NP-reg_processed/NPC10_C1_W9_processed/resampled/NPC10_C1_W9_processed_N_I_lsq6_lsq12_and_nlin-resampled.mnc	6	/media/sf_MINCVM/niemann-pick_mbm_complete/2018-11-hari-nuc-data/uncorrected_lsq6/NPC10_C1_W9_processed_N_I_lsq6.mnc	/media/sf_MINCVM/niemann-pick_mbm_complete/2018-11-hari-nuc-data/nuc/NPC10_C1_W9_processed_N_I_lsq6.mnc	/media/sf_MINCVM/niemann-pick_mbm_complete/2018-11-hari-nuc-data/uncorrected_nlin/NPC10_C1_W9_processed_uncorrected_nlin.mnc	/media/sf_MINCVM/niemann-pick_mbm_complete/2018-11-hari-nuc-data/nuc_nlin/NPC10_C1_W9_processed_nuc_nlin.mnc	/media/sf_MINCVM/niemann-pick_mbm_complete/DSURQE_output/NPC10_C1_W9_DSURQEvoted.mnc	20.6	f
4	NPC10_H1	W3	3	het	/media/sf_MINCVM/niemann-pick_mbm_complete/NP-reg_processed/NPC10_H1_W3_processed/voted.mnc	/media/sf_MINCVM/niemann-pick_mbm_complete/NP-reg_processed/NPC10_H1_W3_processed/stats-volumes/NPC10_H1_W3_processed_N_I_lsq6_lsq12_and_nlin_inverted_displ_log_det_abs_fwhm0.2.mnc	/media/sf_MINCVM/niemann-pick_mbm_complete/NP-reg_processed/NPC10_H1_W3_processed/stats-volumes/NPC10_H1_W3_processed_N_I_lsq6_lsq12_and_nlin__concat_inverted_linear_part_displ_log_det_rel_fwhm0.2.mnc	/media/sf_MINCVM/niemann-pick_mbm_complete/NP-reg_processed/NPC10_H1_W3_processed/resampled/NPC10_H1_W3_processed_N_I_lsq6.mnc	/media/sf_MINCVM/niemann-pick_mbm_complete/NP-reg_processed/NPC10_H1_W3_processed/resampled/NPC10_H1_W3_processed_N_I_lsq6_lsq12_and_nlin-resampled.mnc	0	/media/sf_MINCVM/niemann-pick_mbm_complete/2018-11-hari-nuc-data/uncorrected_lsq6/NPC10_H1_W3_processed_N_I_lsq6.mnc	/media/sf_MINCVM/niemann-pick_mbm_complete/2018-11-hari-nuc-data/nuc/NPC10_H1_W3_processed_N_I_lsq6.mnc	/media/sf_MINCVM/niemann-pick_mbm_complete/2018-11-hari-nuc-data/uncorrected_nlin/NPC10_H1_W3_processed_uncorrected_nlin.mnc	/media/sf_MINCVM/niemann-pick_mbm_complete/2018-11-hari-nuc-data/nuc_nlin/NPC10_H1_W3_processed_nuc_nlin.mnc	/media/sf_MINCVM/niemann-pick_mbm_complete/DSURQE_output/NPC10_H1_W3_DSURQEvoted.mnc	11.1	f
5	NPC10_H1	W6	6	het	/media/sf_MINCVM/niemann-pick_mbm_complete/NP-reg_processed/NPC10_H1_W6_processed/voted.mnc	/media/sf_MINCVM/niemann-pick_mbm_complete/NP-reg_processed/NPC10_H1_W6_processed/stats-volumes/NPC10_H1_W6_processed_N_I_lsq6_lsq12_and_nlin_inverted_displ_log_det_abs_fwhm0.2.mnc	/media/sf_MINCVM/niemann-pick_mbm_complete/NP-reg_processed/NPC10_H1_W6_processed/stats-volumes/NPC10_H1_W6_processed_N_I_lsq6_lsq12_and_nlin__concat_inverted_linear_part_displ_log_det_rel_fwhm0.2.mnc	/media/sf_MINCVM/niemann-pick_mbm_complete/NP-reg_processed/NPC10_H1_W6_processed/resampled/NPC10_H1_W6_processed_N_I_lsq6.mnc	/media/sf_MINCVM/niemann-pick_mbm_complete/NP-reg_processed/NPC10_H1_W6_processed/resampled/NPC10_H1_W6_processed_N_I_lsq6_lsq12_and_nlin-resampled.mnc	3	/media/sf_MINCVM/niemann-pick_mbm_complete/2018-11-hari-nuc-data/uncorrected_lsq6/NPC10_H1_W6_processed_N_I_lsq6.mnc	/media/sf_MINCVM/niemann-pick_mbm_complete/2018-11-hari-nuc-data/nuc/NPC10_H1_W6_processed_N_I_lsq6.mnc	/media/sf_MINCVM/niemann-pick_mbm_complete/2018-11-hari-nuc-data/uncorrected_nlin/NPC10_H1_W6_processed_uncorrected_nlin.mnc	/media/sf_MINCVM/niemann-pick_mbm_complete/2018-11-hari-nuc-data/nuc_nlin/NPC10_H1_W6_processed_nuc_nlin.mnc	/media/sf_MINCVM/niemann-pick_mbm_complete/DSURQE_output/NPC10_H1_W6_DSURQEvoted.mnc	19.6	f
6	NPC10_H1	W9	9	het	/media/sf_MINCVM/niemann-pick_mbm_complete/NP-reg_processed/NPC10_H1_W9_processed/voted.mnc	/media/sf_MINCVM/niemann-pick_mbm_complete/NP-reg_processed/NPC10_H1_W9_processed/stats-volumes/NPC10_H1_W9_processed_N_I_lsq6_lsq12_and_nlin_inverted_displ_log_det_abs_fwhm0.2.mnc	/media/sf_MINCVM/niemann-pick_mbm_complete/NP-reg_processed/NPC10_H1_W9_processed/stats-volumes/NPC10_H1_W9_processed_N_I_lsq6_lsq12_and_nlin__concat_inverted_linear_part_displ_log_det_rel_fwhm0.2.mnc	/media/sf_MINCVM/niemann-pick_mbm_complete/NP-reg_processed/NPC10_H1_W9_processed/resampled/NPC10_H1_W9_processed_N_I_lsq6.mnc	/media/sf_MINCVM/niemann-pick_mbm_complete/NP-reg_processed/NPC10_H1_W9_processed/resampled/NPC10_H1_W9_processed_N_I_lsq6_lsq12_and_nlin-resampled.mnc	6	/media/sf_MINCVM/niemann-pick_mbm_complete/2018-11-hari-nuc-data/uncorrected_lsq6/NPC10_H1_W9_processed_N_I_lsq6.mnc	/media/sf_MINCVM/niemann-pick_mbm_complete/2018-11-hari-nuc-data/nuc/NPC10_H1_W9_processed_N_I_lsq6.mnc	/media/sf_MINCVM/niemann-pick_mbm_complete/2018-11-hari-nuc-data/uncorrected_nlin/NPC10_H1_W9_processed_uncorrected_nlin.mnc	/media/sf_MINCVM/niemann-pick_mbm_complete/2018-11-hari-nuc-data/nuc_nlin/NPC10_H1_W9_processed_nuc_nlin.mnc	/media/sf_MINCVM/niemann-pick_mbm_complete/DSURQE_output/NPC10_H1_W9_DSURQEvoted.mnc	20.3	f
7	NPC10_H2	W3	3	het	/media/sf_MINCVM/niemann-pick_mbm_complete/NP-reg_processed/NPC10_H2_W3_processed/voted.mnc	/media/sf_MINCVM/niemann-pick_mbm_complete/NP-reg_processed/NPC10_H2_W3_processed/stats-volumes/NPC10_H2_W3_processed_N_I_lsq6_lsq12_and_nlin_inverted_displ_log_det_abs_fwhm0.2.mnc	/media/sf_MINCVM/niemann-pick_mbm_complete/NP-reg_processed/NPC10_H2_W3_processed/stats-volumes/NPC10_H2_W3_processed_N_I_lsq6_lsq12_and_nlin__concat_inverted_linear_part_displ_log_det_rel_fwhm0.2.mnc	/media/sf_MINCVM/niemann-pick_mbm_complete/NP-reg_processed/NPC10_H2_W3_processed/resampled/NPC10_H2_W3_processed_N_I_lsq6.mnc	/media/sf_MINCVM/niemann-pick_mbm_complete/NP-reg_processed/NPC10_H2_W3_processed/resampled/NPC10_H2_W3_processed_N_I_lsq6_lsq12_and_nlin-resampled.mnc	0	/media/sf_MINCVM/niemann-pick_mbm_complete/2018-11-hari-nuc-data/uncorrected_lsq6/NPC10_H2_W3_processed_N_I_lsq6.mnc	/media/sf_MINCVM/niemann-pick_mbm_complete/2018-11-hari-nuc-data/nuc/NPC10_H2_W3_processed_N_I_lsq6.mnc	/media/sf_MINCVM/niemann-pick_mbm_complete/2018-11-hari-nuc-data/uncorrected_nlin/NPC10_H2_W3_processed_uncorrected_nlin.mnc	/media/sf_MINCVM/niemann-pick_mbm_complete/2018-11-hari-nuc-data/nuc_nlin/NPC10_H2_W3_processed_nuc_nlin.mnc	/media/sf_MINCVM/niemann-pick_mbm_complete/DSURQE_output/NPC10_H2_W3_DSURQEvoted.mnc	9.9	f
8	NPC10_H2	W6	6	het	/media/sf_MINCVM/niemann-pick_mbm_complete/NP-reg_processed/NPC10_H2_W6_processed/voted.mnc	/media/sf_MINCVM/niemann-pick_mbm_complete/NP-reg_processed/NPC10_H2_W6_processed/stats-volumes/NPC10_H2_W6_processed_N_I_lsq6_lsq12_and_nlin_inverted_displ_log_det_abs_fwhm0.2.mnc	/media/sf_MINCVM/niemann-pick_mbm_complete/NP-reg_processed/NPC10_H2_W6_processed/stats-volumes/NPC10_H2_W6_processed_N_I_lsq6_lsq12_and_nlin__concat_inverted_linear_part_displ_log_det_rel_fwhm0.2.mnc	/media/sf_MINCVM/niemann-pick_mbm_complete/NP-reg_processed/NPC10_H2_W6_processed/resampled/NPC10_H2_W6_processed_N_I_lsq6.mnc	/media/sf_MINCVM/niemann-pick_mbm_complete/NP-reg_processed/NPC10_H2_W6_processed/resampled/NPC10_H2_W6_processed_N_I_lsq6_lsq12_and_nlin-resampled.mnc	3	/media/sf_MINCVM/niemann-pick_mbm_complete/2018-11-hari-nuc-data/uncorrected_lsq6/NPC10_H2_W6_processed_N_I_lsq6.mnc	/media/sf_MINCVM/niemann-pick_mbm_complete/2018-11-hari-nuc-data/nuc/NPC10_H2_W6_processed_N_I_lsq6.mnc	/media/sf_MINCVM/niemann-pick_mbm_complete/2018-11-hari-nuc-data/uncorrected_nlin/NPC10_H2_W6_processed_uncorrected_nlin.mnc	/media/sf_MINCVM/niemann-pick_mbm_complete/2018-11-hari-nuc-data/nuc_nlin/NPC10_H2_W6_processed_nuc_nlin.mnc	/media/sf_MINCVM/niemann-pick_mbm_complete/DSURQE_output/NPC10_H2_W6_DSURQEvoted.mnc	18.5	f
9	NPC10_H2	W9	9	het	/media/sf_MINCVM/niemann-pick_mbm_complete/NP-reg_processed/NPC10_H2_W9_processed/voted.mnc	/media/sf_MINCVM/niemann-pick_mbm_complete/NP-reg_processed/NPC10_H2_W9_processed/stats-volumes/NPC10_H2_W9_processed_N_I_lsq6_lsq12_and_nlin_inverted_displ_log_det_abs_fwhm0.2.mnc	/media/sf_MINCVM/niemann-pick_mbm_complete/NP-reg_processed/NPC10_H2_W9_processed/stats-volumes/NPC10_H2_W9_processed_N_I_lsq6_lsq12_and_nlin__concat_inverted_linear_part_displ_log_det_rel_fwhm0.2.mnc	/media/sf_MINCVM/niemann-pick_mbm_complete/NP-reg_processed/NPC10_H2_W9_processed/resampled/NPC10_H2_W9_processed_N_I_lsq6.mnc	/media/sf_MINCVM/niemann-pick_mbm_complete/NP-reg_processed/NPC10_H2_W9_processed/resampled/NPC10_H2_W9_processed_N_I_lsq6_lsq12_and_nlin-resampled.mnc	6	/media/sf_MINCVM/niemann-pick_mbm_complete/2018-11-hari-nuc-data/uncorrected_lsq6/NPC10_H2_W9_processed_N_I_lsq6.mnc	/media/sf_MINCVM/niemann-pick_mbm_complete/2018-11-hari-nuc-data/nuc/NPC10_H2_W9_processed_N_I_lsq6.mnc	/media/sf_MINCVM/niemann-pick_mbm_complete/2018-11-hari-nuc-data/uncorrected_nlin/NPC10_H2_W9_processed_uncorrected_nlin.mnc	/media/sf_MINCVM/niemann-pick_mbm_complete/2018-11-hari-nuc-data/nuc_nlin/NPC10_H2_W9_processed_nuc_nlin.mnc	/media/sf_MINCVM/niemann-pick_mbm_complete/DSURQE_output/NPC10_H2_W9_DSURQEvoted.mnc	19.5	f
10	NPC10_H3	W3	3	het	/media/sf_MINCVM/niemann-pick_mbm_complete/NP-reg_processed/NPC10_H3_W3_processed/voted.mnc	/media/sf_MINCVM/niemann-pick_mbm_complete/NP-reg_processed/NPC10_H3_W3_processed/stats-volumes/NPC10_H3_W3_processed_N_I_lsq6_lsq12_and_nlin_inverted_displ_log_det_abs_fwhm0.2.mnc	/media/sf_MINCVM/niemann-pick_mbm_complete/NP-reg_processed/NPC10_H3_W3_processed/stats-volumes/NPC10_H3_W3_processed_N_I_lsq6_lsq12_and_nlin__concat_inverted_linear_part_displ_log_det_rel_fwhm0.2.mnc	/media/sf_MINCVM/niemann-pick_mbm_complete/NP-reg_processed/NPC10_H3_W3_processed/resampled/NPC10_H3_W3_processed_N_I_lsq6.mnc	/media/sf_MINCVM/niemann-pick_mbm_complete/NP-reg_processed/NPC10_H3_W3_processed/resampled/NPC10_H3_W3_processed_N_I_lsq6_lsq12_and_nlin-resampled.mnc	0	/media/sf_MINCVM/niemann-pick_mbm_complete/2018-11-hari-nuc-data/uncorrected_lsq6/NPC10_H3_W3_processed_N_I_lsq6.mnc	/media/sf_MINCVM/niemann-pick_mbm_complete/2018-11-hari-nuc-data/nuc/NPC10_H3_W3_processed_N_I_lsq6.mnc	/media/sf_MINCVM/niemann-pick_mbm_complete/2018-11-hari-nuc-data/uncorrected_nlin/NPC10_H3_W3_processed_uncorrected_nlin.mnc	/media/sf_MINCVM/niemann-pick_mbm_complete/2018-11-hari-nuc-data/nuc_nlin/NPC10_H3_W3_processed_nuc_nlin.mnc	/media/sf_MINCVM/niemann-pick_mbm_complete/DSURQE_output/NPC10_H3_W3_DSURQEvoted.mnc	11.2	f
11	NPC10_H3	W6	6	het	/media/sf_MINCVM/niemann-pick_mbm_complete/NP-reg_processed/NPC10_H3_W6_processed/voted.mnc	/media/sf_MINCVM/niemann-pick_mbm_complete/NP-reg_processed/NPC10_H3_W6_processed/stats-volumes/NPC10_H3_W6_processed_N_I_lsq6_lsq12_and_nlin_inverted_displ_log_det_abs_fwhm0.2.mnc	/media/sf_MINCVM/niemann-pick_mbm_complete/NP-reg_processed/NPC10_H3_W6_processed/stats-volumes/NPC10_H3_W6_processed_N_I_lsq6_lsq12_and_nlin__concat_inverted_linear_part_displ_log_det_rel_fwhm0.2.mnc	/media/sf_MINCVM/niemann-pick_mbm_complete/NP-reg_processed/NPC10_H3_W6_processed/resampled/NPC10_H3_W6_processed_N_I_lsq6.mnc	/media/sf_MINCVM/niemann-pick_mbm_complete/NP-reg_processed/NPC10_H3_W6_processed/resampled/NPC10_H3_W6_processed_N_I_lsq6_lsq12_and_nlin-resampled.mnc	3	/media/sf_MINCVM/niemann-pick_mbm_complete/2018-11-hari-nuc-data/uncorrected_lsq6/NPC10_H3_W6_processed_N_I_lsq6.mnc	/media/sf_MINCVM/niemann-pick_mbm_complete/2018-11-hari-nuc-data/nuc/NPC10_H3_W6_processed_N_I_lsq6.mnc	/media/sf_MINCVM/niemann-pick_mbm_complete/2018-11-hari-nuc-data/uncorrected_nlin/NPC10_H3_W6_processed_uncorrected_nlin.mnc	/media/sf_MINCVM/niemann-pick_mbm_complete/2018-11-hari-nuc-data/nuc_nlin/NPC10_H3_W6_processed_nuc_nlin.mnc	/media/sf_MINCVM/niemann-pick_mbm_complete/DSURQE_output/NPC10_H3_W6_DSURQEvoted.mnc	20.7	f
12	NPC10_H3	W9	9	het	/media/sf_MINCVM/niemann-pick_mbm_complete/NP-reg_processed/NPC10_H3_W9_processed/voted.mnc	/media/sf_MINCVM/niemann-pick_mbm_complete/NP-reg_processed/NPC10_H3_W9_processed/stats-volumes/NPC10_H3_W9_processed_N_I_lsq6_lsq12_and_nlin_inverted_displ_log_det_abs_fwhm0.2.mnc	/media/sf_MINCVM/niemann-pick_mbm_complete/NP-reg_processed/NPC10_H3_W9_processed/stats-volumes/NPC10_H3_W9_processed_N_I_lsq6_lsq12_and_nlin__concat_inverted_linear_part_displ_log_det_rel_fwhm0.2.mnc	/media/sf_MINCVM/niemann-pick_mbm_complete/NP-reg_processed/NPC10_H3_W9_processed/resampled/NPC10_H3_W9_processed_N_I_lsq6.mnc	/media/sf_MINCVM/niemann-pick_mbm_complete/NP-reg_processed/NPC10_H3_W9_processed/resampled/NPC10_H3_W9_processed_N_I_lsq6_lsq12_and_nlin-resampled.mnc	6	/media/sf_MINCVM/niemann-pick_mbm_complete/2018-11-hari-nuc-data/uncorrected_lsq6/NPC10_H3_W9_processed_N_I_lsq6.mnc	/media/sf_MINCVM/niemann-pick_mbm_complete/2018-11-hari-nuc-data/nuc/NPC10_H3_W9_processed_N_I_lsq6.mnc	/media/sf_MINCVM/niemann-pick_mbm_complete/2018-11-hari-nuc-data/uncorrected_nlin/NPC10_H3_W9_processed_uncorrected_nlin.mnc	/media/sf_MINCVM/niemann-pick_mbm_complete/2018-11-hari-nuc-data/nuc_nlin/NPC10_H3_W9_processed_nuc_nlin.mnc	/media/sf_MINCVM/niemann-pick_mbm_complete/DSURQE_output/NPC10_H3_W9_DSURQEvoted.mnc	22.1	f
13	NPC10_M1	W3	3	mut	/media/sf_MINCVM/niemann-pick_mbm_complete/NP-reg_processed/NPC10_M1_W3_processed/voted.mnc	/media/sf_MINCVM/niemann-pick_mbm_complete/NP-reg_processed/NPC10_M1_W3_processed/stats-volumes/NPC10_M1_W3_processed_N_I_lsq6_lsq12_and_nlin_inverted_displ_log_det_abs_fwhm0.2.mnc	/media/sf_MINCVM/niemann-pick_mbm_complete/NP-reg_processed/NPC10_M1_W3_processed/stats-volumes/NPC10_M1_W3_processed_N_I_lsq6_lsq12_and_nlin__concat_inverted_linear_part_displ_log_det_rel_fwhm0.2.mnc	/media/sf_MINCVM/niemann-pick_mbm_complete/NP-reg_processed/NPC10_M1_W3_processed/resampled/NPC10_M1_W3_processed_N_I_lsq6.mnc	/media/sf_MINCVM/niemann-pick_mbm_complete/NP-reg_processed/NPC10_M1_W3_processed/resampled/NPC10_M1_W3_processed_N_I_lsq6_lsq12_and_nlin-resampled.mnc	0	/media/sf_MINCVM/niemann-pick_mbm_complete/2018-11-hari-nuc-data/uncorrected_lsq6/NPC10_M1_W3_processed_N_I_lsq6.mnc	/media/sf_MINCVM/niemann-pick_mbm_complete/2018-11-hari-nuc-data/nuc/NPC10_M1_W3_processed_N_I_lsq6.mnc	/media/sf_MINCVM/niemann-pick_mbm_complete/2018-11-hari-nuc-data/uncorrected_nlin/NPC10_M1_W3_processed_uncorrected_nlin.mnc	/media/sf_MINCVM/niemann-pick_mbm_complete/2018-11-hari-nuc-data/nuc_nlin/NPC10_M1_W3_processed_nuc_nlin.mnc	/media/sf_MINCVM/niemann-pick_mbm_complete/DSURQE_output/NPC10_M1_W3_DSURQEvoted.mnc	8.2	m
14	NPC10_M1	W6	6	mut	/media/sf_MINCVM/niemann-pick_mbm_complete/NP-reg_processed/NPC10_M1_W6_processed/voted.mnc	/media/sf_MINCVM/niemann-pick_mbm_complete/NP-reg_processed/NPC10_M1_W6_processed/stats-volumes/NPC10_M1_W6_processed_N_I_lsq6_lsq12_and_nlin_inverted_displ_log_det_abs_fwhm0.2.mnc	/media/sf_MINCVM/niemann-pick_mbm_complete/NP-reg_processed/NPC10_M1_W6_processed/stats-volumes/NPC10_M1_W6_processed_N_I_lsq6_lsq12_and_nlin__concat_inverted_linear_part_displ_log_det_rel_fwhm0.2.mnc	/media/sf_MINCVM/niemann-pick_mbm_complete/NP-reg_processed/NPC10_M1_W6_processed/resampled/NPC10_M1_W6_processed_N_I_lsq6.mnc	/media/sf_MINCVM/niemann-pick_mbm_complete/NP-reg_processed/NPC10_M1_W6_processed/resampled/NPC10_M1_W6_processed_N_I_lsq6_lsq12_and_nlin-resampled.mnc	3	/media/sf_MINCVM/niemann-pick_mbm_complete/2018-11-hari-nuc-data/uncorrected_lsq6/NPC10_M1_W6_processed_N_I_lsq6.mnc	/media/sf_MINCVM/niemann-pick_mbm_complete/2018-11-hari-nuc-data/nuc/NPC10_M1_W6_processed_N_I_lsq6.mnc	/media/sf_MINCVM/niemann-pick_mbm_complete/2018-11-hari-nuc-data/uncorrected_nlin/NPC10_M1_W6_processed_uncorrected_nlin.mnc	/media/sf_MINCVM/niemann-pick_mbm_complete/2018-11-hari-nuc-data/nuc_nlin/NPC10_M1_W6_processed_nuc_nlin.mnc	/media/sf_MINCVM/niemann-pick_mbm_complete/DSURQE_output/NPC10_M1_W6_DSURQEvoted.mnc	18.3	m
15	NPC10_M1	W9	9	mut	/media/sf_MINCVM/niemann-pick_mbm_complete/NP-reg_processed/NPC10_M1_W9_processed/voted.mnc	/media/sf_MINCVM/niemann-pick_mbm_complete/NP-reg_processed/NPC10_M1_W9_processed/stats-volumes/NPC10_M1_W9_processed_N_I_lsq6_lsq12_and_nlin_inverted_displ_log_det_abs_fwhm0.2.mnc	/media/sf_MINCVM/niemann-pick_mbm_complete/NP-reg_processed/NPC10_M1_W9_processed/stats-volumes/NPC10_M1_W9_processed_N_I_lsq6_lsq12_and_nlin__concat_inverted_linear_part_displ_log_det_rel_fwhm0.2.mnc	/media/sf_MINCVM/niemann-pick_mbm_complete/NP-reg_processed/NPC10_M1_W9_processed/resampled/NPC10_M1_W9_processed_N_I_lsq6.mnc	/media/sf_MINCVM/niemann-pick_mbm_complete/NP-reg_processed/NPC10_M1_W9_processed/resampled/NPC10_M1_W9_processed_N_I_lsq6_lsq12_and_nlin-resampled.mnc	6	/media/sf_MINCVM/niemann-pick_mbm_complete/2018-11-hari-nuc-data/uncorrected_lsq6/NPC10_M1_W9_processed_N_I_lsq6.mnc	/media/sf_MINCVM/niemann-pick_mbm_complete/2018-11-hari-nuc-data/nuc/NPC10_M1_W9_processed_N_I_lsq6.mnc	/media/sf_MINCVM/niemann-pick_mbm_complete/2018-11-hari-nuc-data/uncorrected_nlin/NPC10_M1_W9_processed_uncorrected_nlin.mnc	/media/sf_MINCVM/niemann-pick_mbm_complete/2018-11-hari-nuc-data/nuc_nlin/NPC10_M1_W9_processed_nuc_nlin.mnc	/media/sf_MINCVM/niemann-pick_mbm_complete/DSURQE_output/NPC10_M1_W9_DSURQEvoted.mnc	13.8	m
16	NPC11_C1	W3	3	wt	/media/sf_MINCVM/niemann-pick_mbm_complete/NP-reg_processed/NPC11_C1_W3_processed/voted.mnc	/media/sf_MINCVM/niemann-pick_mbm_complete/NP-reg_processed/NPC11_C1_W3_processed/stats-volumes/NPC11_C1_W3_processed_N_I_lsq6_lsq12_and_nlin_inverted_displ_log_det_abs_fwhm0.2.mnc	/media/sf_MINCVM/niemann-pick_mbm_complete/NP-reg_processed/NPC11_C1_W3_processed/stats-volumes/NPC11_C1_W3_processed_N_I_lsq6_lsq12_and_nlin__concat_inverted_linear_part_displ_log_det_rel_fwhm0.2.mnc	/media/sf_MINCVM/niemann-pick_mbm_complete/NP-reg_processed/NPC11_C1_W3_processed/resampled/NPC11_C1_W3_processed_N_I_lsq6.mnc	/media/sf_MINCVM/niemann-pick_mbm_complete/NP-reg_processed/NPC11_C1_W3_processed/resampled/NPC11_C1_W3_processed_N_I_lsq6_lsq12_and_nlin-resampled.mnc	0	/media/sf_MINCVM/niemann-pick_mbm_complete/2018-11-hari-nuc-data/uncorrected_lsq6/NPC11_C1_W3_processed_N_I_lsq6.mnc	/media/sf_MINCVM/niemann-pick_mbm_complete/2018-11-hari-nuc-data/nuc/NPC11_C1_W3_processed_N_I_lsq6.mnc	/media/sf_MINCVM/niemann-pick_mbm_complete/2018-11-hari-nuc-data/uncorrected_nlin/NPC11_C1_W3_processed_uncorrected_nlin.mnc	/media/sf_MINCVM/niemann-pick_mbm_complete/2018-11-hari-nuc-data/nuc_nlin/NPC11_C1_W3_processed_nuc_nlin.mnc	/media/sf_MINCVM/niemann-pick_mbm_complete/DSURQE_output/NPC11_C1_W3_DSURQEvoted.mnc	10.3	m
17	NPC11_C2	W3	3	wt	/media/sf_MINCVM/niemann-pick_mbm_complete/NP-reg_processed/NPC11_C2_W3_processed/voted.mnc	/media/sf_MINCVM/niemann-pick_mbm_complete/NP-reg_processed/NPC11_C2_W3_processed/stats-volumes/NPC11_C2_W3_processed_N_I_lsq6_lsq12_and_nlin_inverted_displ_log_det_abs_fwhm0.2.mnc	/media/sf_MINCVM/niemann-pick_mbm_complete/NP-reg_processed/NPC11_C2_W3_processed/stats-volumes/NPC11_C2_W3_processed_N_I_lsq6_lsq12_and_nlin__concat_inverted_linear_part_displ_log_det_rel_fwhm0.2.mnc	/media/sf_MINCVM/niemann-pick_mbm_complete/NP-reg_processed/NPC11_C2_W3_processed/resampled/NPC11_C2_W3_processed_N_I_lsq6.mnc	/media/sf_MINCVM/niemann-pick_mbm_complete/NP-reg_processed/NPC11_C2_W3_processed/resampled/NPC11_C2_W3_processed_N_I_lsq6_lsq12_and_nlin-resampled.mnc	0	/media/sf_MINCVM/niemann-pick_mbm_complete/2018-11-hari-nuc-data/uncorrected_lsq6/NPC11_C2_W3_processed_N_I_lsq6.mnc	/media/sf_MINCVM/niemann-pick_mbm_complete/2018-11-hari-nuc-data/nuc/NPC11_C2_W3_processed_N_I_lsq6.mnc	/media/sf_MINCVM/niemann-pick_mbm_complete/2018-11-hari-nuc-data/uncorrected_nlin/NPC11_C2_W3_processed_uncorrected_nlin.mnc	/media/sf_MINCVM/niemann-pick_mbm_complete/2018-11-hari-nuc-data/nuc_nlin/NPC11_C2_W3_processed_nuc_nlin.mnc	/media/sf_MINCVM/niemann-pick_mbm_complete/DSURQE_output/NPC11_C2_W3_DSURQEvoted.mnc	10.2	m
18	NPC11_C3	W3	3	wt	/media/sf_MINCVM/niemann-pick_mbm_complete/NP-reg_processed/NPC11_C3_W3_processed/voted.mnc	/media/sf_MINCVM/niemann-pick_mbm_complete/NP-reg_processed/NPC11_C3_W3_processed/stats-volumes/NPC11_C3_W3_processed_N_I_lsq6_lsq12_and_nlin_inverted_displ_log_det_abs_fwhm0.2.mnc	/media/sf_MINCVM/niemann-pick_mbm_complete/NP-reg_processed/NPC11_C3_W3_processed/stats-volumes/NPC11_C3_W3_processed_N_I_lsq6_lsq12_and_nlin__concat_inverted_linear_part_displ_log_det_rel_fwhm0.2.mnc	/media/sf_MINCVM/niemann-pick_mbm_complete/NP-reg_processed/NPC11_C3_W3_processed/resampled/NPC11_C3_W3_processed_N_I_lsq6.mnc	/media/sf_MINCVM/niemann-pick_mbm_complete/NP-reg_processed/NPC11_C3_W3_processed/resampled/NPC11_C3_W3_processed_N_I_lsq6_lsq12_and_nlin-resampled.mnc	0	/media/sf_MINCVM/niemann-pick_mbm_complete/2018-11-hari-nuc-data/uncorrected_lsq6/NPC11_C3_W3_processed_N_I_lsq6.mnc	/media/sf_MINCVM/niemann-pick_mbm_complete/2018-11-hari-nuc-data/nuc/NPC11_C3_W3_processed_N_I_lsq6.mnc	/media/sf_MINCVM/niemann-pick_mbm_complete/2018-11-hari-nuc-data/uncorrected_nlin/NPC11_C3_W3_processed_uncorrected_nlin.mnc	/media/sf_MINCVM/niemann-pick_mbm_complete/2018-11-hari-nuc-data/nuc_nlin/NPC11_C3_W3_processed_nuc_nlin.mnc	/media/sf_MINCVM/niemann-pick_mbm_complete/DSURQE_output/NPC11_C3_W3_DSURQEvoted.mnc	10.7	m
19	NPC11_C4	W3	3	wt	/media/sf_MINCVM/niemann-pick_mbm_complete/NP-reg_processed/NPC11_C4_W3_processed/voted.mnc	/media/sf_MINCVM/niemann-pick_mbm_complete/NP-reg_processed/NPC11_C4_W3_processed/stats-volumes/NPC11_C4_W3_processed_N_I_lsq6_lsq12_and_nlin_inverted_displ_log_det_abs_fwhm0.2.mnc	/media/sf_MINCVM/niemann-pick_mbm_complete/NP-reg_processed/NPC11_C4_W3_processed/stats-volumes/NPC11_C4_W3_processed_N_I_lsq6_lsq12_and_nlin__concat_inverted_linear_part_displ_log_det_rel_fwhm0.2.mnc	/media/sf_MINCVM/niemann-pick_mbm_complete/NP-reg_processed/NPC11_C4_W3_processed/resampled/NPC11_C4_W3_processed_N_I_lsq6.mnc	/media/sf_MINCVM/niemann-pick_mbm_complete/NP-reg_processed/NPC11_C4_W3_processed/resampled/NPC11_C4_W3_processed_N_I_lsq6_lsq12_and_nlin-resampled.mnc	0	/media/sf_MINCVM/niemann-pick_mbm_complete/2018-11-hari-nuc-data/uncorrected_lsq6/NPC11_C4_W3_processed_N_I_lsq6.mnc	/media/sf_MINCVM/niemann-pick_mbm_complete/2018-11-hari-nuc-data/nuc/NPC11_C4_W3_processed_N_I_lsq6.mnc	/media/sf_MINCVM/niemann-pick_mbm_complete/2018-11-hari-nuc-data/uncorrected_nlin/NPC11_C4_W3_processed_uncorrected_nlin.mnc	/media/sf_MINCVM/niemann-pick_mbm_complete/2018-11-hari-nuc-data/nuc_nlin/NPC11_C4_W3_processed_nuc_nlin.mnc	/media/sf_MINCVM/niemann-pick_mbm_complete/DSURQE_output/NPC11_C4_W3_DSURQEvoted.mnc	10	f
20	NPC11_C5	W3	3	wt	/media/sf_MINCVM/niemann-pick_mbm_complete/NP-reg_processed/NPC11_C5_W3_processed/voted.mnc	/media/sf_MINCVM/niemann-pick_mbm_complete/NP-reg_processed/NPC11_C5_W3_processed/stats-volumes/NPC11_C5_W3_processed_N_I_lsq6_lsq12_and_nlin_inverted_displ_log_det_abs_fwhm0.2.mnc	/media/sf_MINCVM/niemann-pick_mbm_complete/NP-reg_processed/NPC11_C5_W3_processed/stats-volumes/NPC11_C5_W3_processed_N_I_lsq6_lsq12_and_nlin__concat_inverted_linear_part_displ_log_det_rel_fwhm0.2.mnc	/media/sf_MINCVM/niemann-pick_mbm_complete/NP-reg_processed/NPC11_C5_W3_processed/resampled/NPC11_C5_W3_processed_N_I_lsq6.mnc	/media/sf_MINCVM/niemann-pick_mbm_complete/NP-reg_processed/NPC11_C5_W3_processed/resampled/NPC11_C5_W3_processed_N_I_lsq6_lsq12_and_nlin-resampled.mnc	0	/media/sf_MINCVM/niemann-pick_mbm_complete/2018-11-hari-nuc-data/uncorrected_lsq6/NPC11_C5_W3_processed_N_I_lsq6.mnc	/media/sf_MINCVM/niemann-pick_mbm_complete/2018-11-hari-nuc-data/nuc/NPC11_C5_W3_processed_N_I_lsq6.mnc	/media/sf_MINCVM/niemann-pick_mbm_complete/2018-11-hari-nuc-data/uncorrected_nlin/NPC11_C5_W3_processed_uncorrected_nlin.mnc	/media/sf_MINCVM/niemann-pick_mbm_complete/2018-11-hari-nuc-data/nuc_nlin/NPC11_C5_W3_processed_nuc_nlin.mnc	/media/sf_MINCVM/niemann-pick_mbm_complete/DSURQE_output/NPC11_C5_W3_DSURQEvoted.mnc	9.8	f
21	NPC11_H1	W3	3	het	/media/sf_MINCVM/niemann-pick_mbm_complete/NP-reg_processed/NPC11_H1_W3_processed/voted.mnc	/media/sf_MINCVM/niemann-pick_mbm_complete/NP-reg_processed/NPC11_H1_W3_processed/stats-volumes/NPC11_H1_W3_processed_N_I_lsq6_lsq12_and_nlin_inverted_displ_log_det_abs_fwhm0.2.mnc	/media/sf_MINCVM/niemann-pick_mbm_complete/NP-reg_processed/NPC11_H1_W3_processed/stats-volumes/NPC11_H1_W3_processed_N_I_lsq6_lsq12_and_nlin__concat_inverted_linear_part_displ_log_det_rel_fwhm0.2.mnc	/media/sf_MINCVM/niemann-pick_mbm_complete/NP-reg_processed/NPC11_H1_W3_processed/resampled/NPC11_H1_W3_processed_N_I_lsq6.mnc	/media/sf_MINCVM/niemann-pick_mbm_complete/NP-reg_processed/NPC11_H1_W3_processed/resampled/NPC11_H1_W3_processed_N_I_lsq6_lsq12_and_nlin-resampled.mnc	0	/media/sf_MINCVM/niemann-pick_mbm_complete/2018-11-hari-nuc-data/uncorrected_lsq6/NPC11_H1_W3_processed_N_I_lsq6.mnc	/media/sf_MINCVM/niemann-pick_mbm_complete/2018-11-hari-nuc-data/nuc/NPC11_H1_W3_processed_N_I_lsq6.mnc	/media/sf_MINCVM/niemann-pick_mbm_complete/2018-11-hari-nuc-data/uncorrected_nlin/NPC11_H1_W3_processed_uncorrected_nlin.mnc	/media/sf_MINCVM/niemann-pick_mbm_complete/2018-11-hari-nuc-data/nuc_nlin/NPC11_H1_W3_processed_nuc_nlin.mnc	/media/sf_MINCVM/niemann-pick_mbm_complete/DSURQE_output/NPC11_H1_W3_DSURQEvoted.mnc	10.7	f
22	NPC11_H2	W3	3	het	/media/sf_MINCVM/niemann-pick_mbm_complete/NP-reg_processed/NPC11_H2_W3_processed/voted.mnc	/media/sf_MINCVM/niemann-pick_mbm_complete/NP-reg_processed/NPC11_H2_W3_processed/stats-volumes/NPC11_H2_W3_processed_N_I_lsq6_lsq12_and_nlin_inverted_displ_log_det_abs_fwhm0.2.mnc	/media/sf_MINCVM/niemann-pick_mbm_complete/NP-reg_processed/NPC11_H2_W3_processed/stats-volumes/NPC11_H2_W3_processed_N_I_lsq6_lsq12_and_nlin__concat_inverted_linear_part_displ_log_det_rel_fwhm0.2.mnc	/media/sf_MINCVM/niemann-pick_mbm_complete/NP-reg_processed/NPC11_H2_W3_processed/resampled/NPC11_H2_W3_processed_N_I_lsq6.mnc	/media/sf_MINCVM/niemann-pick_mbm_complete/NP-reg_processed/NPC11_H2_W3_processed/resampled/NPC11_H2_W3_processed_N_I_lsq6_lsq12_and_nlin-resampled.mnc	0	/media/sf_MINCVM/niemann-pick_mbm_complete/2018-11-hari-nuc-data/uncorrected_lsq6/NPC11_H2_W3_processed_N_I_lsq6.mnc	/media/sf_MINCVM/niemann-pick_mbm_complete/2018-11-hari-nuc-data/nuc/NPC11_H2_W3_processed_N_I_lsq6.mnc	/media/sf_MINCVM/niemann-pick_mbm_complete/2018-11-hari-nuc-data/uncorrected_nlin/NPC11_H2_W3_processed_uncorrected_nlin.mnc	/media/sf_MINCVM/niemann-pick_mbm_complete/2018-11-hari-nuc-data/nuc_nlin/NPC11_H2_W3_processed_nuc_nlin.mnc	/media/sf_MINCVM/niemann-pick_mbm_complete/DSURQE_output/NPC11_H2_W3_DSURQEvoted.mnc	8.8	m
23	NPC11_H3	W3	3	het	/media/sf_MINCVM/niemann-pick_mbm_complete/NP-reg_processed/NPC11_H3_W3_processed/voted.mnc	/media/sf_MINCVM/niemann-pick_mbm_complete/NP-reg_processed/NPC11_H3_W3_processed/stats-volumes/NPC11_H3_W3_processed_N_I_lsq6_lsq12_and_nlin_inverted_displ_log_det_abs_fwhm0.2.mnc	/media/sf_MINCVM/niemann-pick_mbm_complete/NP-reg_processed/NPC11_H3_W3_processed/stats-volumes/NPC11_H3_W3_processed_N_I_lsq6_lsq12_and_nlin__concat_inverted_linear_part_displ_log_det_rel_fwhm0.2.mnc	/media/sf_MINCVM/niemann-pick_mbm_complete/NP-reg_processed/NPC11_H3_W3_processed/resampled/NPC11_H3_W3_processed_N_I_lsq6.mnc	/media/sf_MINCVM/niemann-pick_mbm_complete/NP-reg_processed/NPC11_H3_W3_processed/resampled/NPC11_H3_W3_processed_N_I_lsq6_lsq12_and_nlin-resampled.mnc	0	/media/sf_MINCVM/niemann-pick_mbm_complete/2018-11-hari-nuc-data/uncorrected_lsq6/NPC11_H3_W3_processed_N_I_lsq6.mnc	/media/sf_MINCVM/niemann-pick_mbm_complete/2018-11-hari-nuc-data/nuc/NPC11_H3_W3_processed_N_I_lsq6.mnc	/media/sf_MINCVM/niemann-pick_mbm_complete/2018-11-hari-nuc-data/uncorrected_nlin/NPC11_H3_W3_processed_uncorrected_nlin.mnc	/media/sf_MINCVM/niemann-pick_mbm_complete/2018-11-hari-nuc-data/nuc_nlin/NPC11_H3_W3_processed_nuc_nlin.mnc	/media/sf_MINCVM/niemann-pick_mbm_complete/DSURQE_output/NPC11_H3_W3_DSURQEvoted.mnc	9.5	f
24	NPC11_H4	W3	3	het	/media/sf_MINCVM/niemann-pick_mbm_complete/NP-reg_processed/NPC11_H4_W3_processed/voted.mnc	/media/sf_MINCVM/niemann-pick_mbm_complete/NP-reg_processed/NPC11_H4_W3_processed/stats-volumes/NPC11_H4_W3_processed_N_I_lsq6_lsq12_and_nlin_inverted_displ_log_det_abs_fwhm0.2.mnc	/media/sf_MINCVM/niemann-pick_mbm_complete/NP-reg_processed/NPC11_H4_W3_processed/stats-volumes/NPC11_H4_W3_processed_N_I_lsq6_lsq12_and_nlin__concat_inverted_linear_part_displ_log_det_rel_fwhm0.2.mnc	/media/sf_MINCVM/niemann-pick_mbm_complete/NP-reg_processed/NPC11_H4_W3_processed/resampled/NPC11_H4_W3_processed_N_I_lsq6.mnc	/media/sf_MINCVM/niemann-pick_mbm_complete/NP-reg_processed/NPC11_H4_W3_processed/resampled/NPC11_H4_W3_processed_N_I_lsq6_lsq12_and_nlin-resampled.mnc	0	/media/sf_MINCVM/niemann-pick_mbm_complete/2018-11-hari-nuc-data/uncorrected_lsq6/NPC11_H4_W3_processed_N_I_lsq6.mnc	/media/sf_MINCVM/niemann-pick_mbm_complete/2018-11-hari-nuc-data/nuc/NPC11_H4_W3_processed_N_I_lsq6.mnc	/media/sf_MINCVM/niemann-pick_mbm_complete/2018-11-hari-nuc-data/uncorrected_nlin/NPC11_H4_W3_processed_uncorrected_nlin.mnc	/media/sf_MINCVM/niemann-pick_mbm_complete/2018-11-hari-nuc-data/nuc_nlin/NPC11_H4_W3_processed_nuc_nlin.mnc	/media/sf_MINCVM/niemann-pick_mbm_complete/DSURQE_output/NPC11_H4_W3_DSURQEvoted.mnc	9.9	m
25	NPC11_H5	W3	3	het	/media/sf_MINCVM/niemann-pick_mbm_complete/NP-reg_processed/NPC11_H5_W3_processed/voted.mnc	/media/sf_MINCVM/niemann-pick_mbm_complete/NP-reg_processed/NPC11_H5_W3_processed/stats-volumes/NPC11_H5_W3_processed_N_I_lsq6_lsq12_and_nlin_inverted_displ_log_det_abs_fwhm0.2.mnc	/media/sf_MINCVM/niemann-pick_mbm_complete/NP-reg_processed/NPC11_H5_W3_processed/stats-volumes/NPC11_H5_W3_processed_N_I_lsq6_lsq12_and_nlin__concat_inverted_linear_part_displ_log_det_rel_fwhm0.2.mnc	/media/sf_MINCVM/niemann-pick_mbm_complete/NP-reg_processed/NPC11_H5_W3_processed/resampled/NPC11_H5_W3_processed_N_I_lsq6.mnc	/media/sf_MINCVM/niemann-pick_mbm_complete/NP-reg_processed/NPC11_H5_W3_processed/resampled/NPC11_H5_W3_processed_N_I_lsq6_lsq12_and_nlin-resampled.mnc	0	/media/sf_MINCVM/niemann-pick_mbm_complete/2018-11-hari-nuc-data/uncorrected_lsq6/NPC11_H5_W3_processed_N_I_lsq6.mnc	/media/sf_MINCVM/niemann-pick_mbm_complete/2018-11-hari-nuc-data/nuc/NPC11_H5_W3_processed_N_I_lsq6.mnc	/media/sf_MINCVM/niemann-pick_mbm_complete/2018-11-hari-nuc-data/uncorrected_nlin/NPC11_H5_W3_processed_uncorrected_nlin.mnc	/media/sf_MINCVM/niemann-pick_mbm_complete/2018-11-hari-nuc-data/nuc_nlin/NPC11_H5_W3_processed_nuc_nlin.mnc	/media/sf_MINCVM/niemann-pick_mbm_complete/DSURQE_output/NPC11_H5_W3_DSURQEvoted.mnc	10.1	f
26	NPC11_H6	W3	3	het	/media/sf_MINCVM/niemann-pick_mbm_complete/NP-reg_processed/NPC11_H6_W3_processed/voted.mnc	/media/sf_MINCVM/niemann-pick_mbm_complete/NP-reg_processed/NPC11_H6_W3_processed/stats-volumes/NPC11_H6_W3_processed_N_I_lsq6_lsq12_and_nlin_inverted_displ_log_det_abs_fwhm0.2.mnc	/media/sf_MINCVM/niemann-pick_mbm_complete/NP-reg_processed/NPC11_H6_W3_processed/stats-volumes/NPC11_H6_W3_processed_N_I_lsq6_lsq12_and_nlin__concat_inverted_linear_part_displ_log_det_rel_fwhm0.2.mnc	/media/sf_MINCVM/niemann-pick_mbm_complete/NP-reg_processed/NPC11_H6_W3_processed/resampled/NPC11_H6_W3_processed_N_I_lsq6.mnc	/media/sf_MINCVM/niemann-pick_mbm_complete/NP-reg_processed/NPC11_H6_W3_processed/resampled/NPC11_H6_W3_processed_N_I_lsq6_lsq12_and_nlin-resampled.mnc	0	/media/sf_MINCVM/niemann-pick_mbm_complete/2018-11-hari-nuc-data/uncorrected_lsq6/NPC11_H6_W3_processed_N_I_lsq6.mnc	/media/sf_MINCVM/niemann-pick_mbm_complete/2018-11-hari-nuc-data/nuc/NPC11_H6_W3_processed_N_I_lsq6.mnc	/media/sf_MINCVM/niemann-pick_mbm_complete/2018-11-hari-nuc-data/uncorrected_nlin/NPC11_H6_W3_processed_uncorrected_nlin.mnc	/media/sf_MINCVM/niemann-pick_mbm_complete/2018-11-hari-nuc-data/nuc_nlin/NPC11_H6_W3_processed_nuc_nlin.mnc	/media/sf_MINCVM/niemann-pick_mbm_complete/DSURQE_output/NPC11_H6_W3_DSURQEvoted.mnc	9.2	f
27	NPC11_H7	W3	3	het	/media/sf_MINCVM/niemann-pick_mbm_complete/NP-reg_processed/NPC11_H7_W3_processed/voted.mnc	/media/sf_MINCVM/niemann-pick_mbm_complete/NP-reg_processed/NPC11_H7_W3_processed/stats-volumes/NPC11_H7_W3_processed_N_I_lsq6_lsq12_and_nlin_inverted_displ_log_det_abs_fwhm0.2.mnc	/media/sf_MINCVM/niemann-pick_mbm_complete/NP-reg_processed/NPC11_H7_W3_processed/stats-volumes/NPC11_H7_W3_processed_N_I_lsq6_lsq12_and_nlin__concat_inverted_linear_part_displ_log_det_rel_fwhm0.2.mnc	/media/sf_MINCVM/niemann-pick_mbm_complete/NP-reg_processed/NPC11_H7_W3_processed/resampled/NPC11_H7_W3_processed_N_I_lsq6.mnc	/media/sf_MINCVM/niemann-pick_mbm_complete/NP-reg_processed/NPC11_H7_W3_processed/resampled/NPC11_H7_W3_processed_N_I_lsq6_lsq12_and_nlin-resampled.mnc	0	/media/sf_MINCVM/niemann-pick_mbm_complete/2018-11-hari-nuc-data/uncorrected_lsq6/NPC11_H7_W3_processed_N_I_lsq6.mnc	/media/sf_MINCVM/niemann-pick_mbm_complete/2018-11-hari-nuc-data/nuc/NPC11_H7_W3_processed_N_I_lsq6.mnc	/media/sf_MINCVM/niemann-pick_mbm_complete/2018-11-hari-nuc-data/uncorrected_nlin/NPC11_H7_W3_processed_uncorrected_nlin.mnc	/media/sf_MINCVM/niemann-pick_mbm_complete/2018-11-hari-nuc-data/nuc_nlin/NPC11_H7_W3_processed_nuc_nlin.mnc	/media/sf_MINCVM/niemann-pick_mbm_complete/DSURQE_output/NPC11_H7_W3_DSURQEvoted.mnc	9.8	f
28	NPC11_H8	W3	3	het	/media/sf_MINCVM/niemann-pick_mbm_complete/NP-reg_processed/NPC11_H8_W3_processed/voted.mnc	/media/sf_MINCVM/niemann-pick_mbm_complete/NP-reg_processed/NPC11_H8_W3_processed/stats-volumes/NPC11_H8_W3_processed_N_I_lsq6_lsq12_and_nlin_inverted_displ_log_det_abs_fwhm0.2.mnc	/media/sf_MINCVM/niemann-pick_mbm_complete/NP-reg_processed/NPC11_H8_W3_processed/stats-volumes/NPC11_H8_W3_processed_N_I_lsq6_lsq12_and_nlin__concat_inverted_linear_part_displ_log_det_rel_fwhm0.2.mnc	/media/sf_MINCVM/niemann-pick_mbm_complete/NP-reg_processed/NPC11_H8_W3_processed/resampled/NPC11_H8_W3_processed_N_I_lsq6.mnc	/media/sf_MINCVM/niemann-pick_mbm_complete/NP-reg_processed/NPC11_H8_W3_processed/resampled/NPC11_H8_W3_processed_N_I_lsq6_lsq12_and_nlin-resampled.mnc	0	/media/sf_MINCVM/niemann-pick_mbm_complete/2018-11-hari-nuc-data/uncorrected_lsq6/NPC11_H8_W3_processed_N_I_lsq6.mnc	/media/sf_MINCVM/niemann-pick_mbm_complete/2018-11-hari-nuc-data/nuc/NPC11_H8_W3_processed_N_I_lsq6.mnc	/media/sf_MINCVM/niemann-pick_mbm_complete/2018-11-hari-nuc-data/uncorrected_nlin/NPC11_H8_W3_processed_uncorrected_nlin.mnc	/media/sf_MINCVM/niemann-pick_mbm_complete/2018-11-hari-nuc-data/nuc_nlin/NPC11_H8_W3_processed_nuc_nlin.mnc	/media/sf_MINCVM/niemann-pick_mbm_complete/DSURQE_output/NPC11_H8_W3_DSURQEvoted.mnc	9.6	f
29	NPC11_M1	W3	3	mut	/media/sf_MINCVM/niemann-pick_mbm_complete/NP-reg_processed/NPC11_M1_W3_processed/voted.mnc	/media/sf_MINCVM/niemann-pick_mbm_complete/NP-reg_processed/NPC11_M1_W3_processed/stats-volumes/NPC11_M1_W3_processed_N_I_lsq6_lsq12_and_nlin_inverted_displ_log_det_abs_fwhm0.2.mnc	/media/sf_MINCVM/niemann-pick_mbm_complete/NP-reg_processed/NPC11_M1_W3_processed/stats-volumes/NPC11_M1_W3_processed_N_I_lsq6_lsq12_and_nlin__concat_inverted_linear_part_displ_log_det_rel_fwhm0.2.mnc	/media/sf_MINCVM/niemann-pick_mbm_complete/NP-reg_processed/NPC11_M1_W3_processed/resampled/NPC11_M1_W3_processed_N_I_lsq6.mnc	/media/sf_MINCVM/niemann-pick_mbm_complete/NP-reg_processed/NPC11_M1_W3_processed/resampled/NPC11_M1_W3_processed_N_I_lsq6_lsq12_and_nlin-resampled.mnc	0	/media/sf_MINCVM/niemann-pick_mbm_complete/2018-11-hari-nuc-data/uncorrected_lsq6/NPC11_M1_W3_processed_N_I_lsq6.mnc	/media/sf_MINCVM/niemann-pick_mbm_complete/2018-11-hari-nuc-data/nuc/NPC11_M1_W3_processed_N_I_lsq6.mnc	/media/sf_MINCVM/niemann-pick_mbm_complete/2018-11-hari-nuc-data/uncorrected_nlin/NPC11_M1_W3_processed_uncorrected_nlin.mnc	/media/sf_MINCVM/niemann-pick_mbm_complete/2018-11-hari-nuc-data/nuc_nlin/NPC11_M1_W3_processed_nuc_nlin.mnc	/media/sf_MINCVM/niemann-pick_mbm_complete/DSURQE_output/NPC11_M1_W3_DSURQEvoted.mnc	9	m
30	NPC11_M2	W3	3	mut	/media/sf_MINCVM/niemann-pick_mbm_complete/NP-reg_processed/NPC11_M2_W3_processed/voted.mnc	/media/sf_MINCVM/niemann-pick_mbm_complete/NP-reg_processed/NPC11_M2_W3_processed/stats-volumes/NPC11_M2_W3_processed_N_I_lsq6_lsq12_and_nlin_inverted_displ_log_det_abs_fwhm0.2.mnc	/media/sf_MINCVM/niemann-pick_mbm_complete/NP-reg_processed/NPC11_M2_W3_processed/stats-volumes/NPC11_M2_W3_processed_N_I_lsq6_lsq12_and_nlin__concat_inverted_linear_part_displ_log_det_rel_fwhm0.2.mnc	/media/sf_MINCVM/niemann-pick_mbm_complete/NP-reg_processed/NPC11_M2_W3_processed/resampled/NPC11_M2_W3_processed_N_I_lsq6.mnc	/media/sf_MINCVM/niemann-pick_mbm_complete/NP-reg_processed/NPC11_M2_W3_processed/resampled/NPC11_M2_W3_processed_N_I_lsq6_lsq12_and_nlin-resampled.mnc	0	/media/sf_MINCVM/niemann-pick_mbm_complete/2018-11-hari-nuc-data/uncorrected_lsq6/NPC11_M2_W3_processed_N_I_lsq6.mnc	/media/sf_MINCVM/niemann-pick_mbm_complete/2018-11-hari-nuc-data/nuc/NPC11_M2_W3_processed_N_I_lsq6.mnc	/media/sf_MINCVM/niemann-pick_mbm_complete/2018-11-hari-nuc-data/uncorrected_nlin/NPC11_M2_W3_processed_uncorrected_nlin.mnc	/media/sf_MINCVM/niemann-pick_mbm_complete/2018-11-hari-nuc-data/nuc_nlin/NPC11_M2_W3_processed_nuc_nlin.mnc	/media/sf_MINCVM/niemann-pick_mbm_complete/DSURQE_output/NPC11_M2_W3_DSURQEvoted.mnc	8.5	m
31	NPC11_M3	W3	3	mut	/media/sf_MINCVM/niemann-pick_mbm_complete/NP-reg_processed/NPC11_M3_W3_processed/voted.mnc	/media/sf_MINCVM/niemann-pick_mbm_complete/NP-reg_processed/NPC11_M3_W3_processed/stats-volumes/NPC11_M3_W3_processed_N_I_lsq6_lsq12_and_nlin_inverted_displ_log_det_abs_fwhm0.2.mnc	/media/sf_MINCVM/niemann-pick_mbm_complete/NP-reg_processed/NPC11_M3_W3_processed/stats-volumes/NPC11_M3_W3_processed_N_I_lsq6_lsq12_and_nlin__concat_inverted_linear_part_displ_log_det_rel_fwhm0.2.mnc	/media/sf_MINCVM/niemann-pick_mbm_complete/NP-reg_processed/NPC11_M3_W3_processed/resampled/NPC11_M3_W3_processed_N_I_lsq6.mnc	/media/sf_MINCVM/niemann-pick_mbm_complete/NP-reg_processed/NPC11_M3_W3_processed/resampled/NPC11_M3_W3_processed_N_I_lsq6_lsq12_and_nlin-resampled.mnc	0	/media/sf_MINCVM/niemann-pick_mbm_complete/2018-11-hari-nuc-data/uncorrected_lsq6/NPC11_M3_W3_processed_N_I_lsq6.mnc	/media/sf_MINCVM/niemann-pick_mbm_complete/2018-11-hari-nuc-data/nuc/NPC11_M3_W3_processed_N_I_lsq6.mnc	/media/sf_MINCVM/niemann-pick_mbm_complete/2018-11-hari-nuc-data/uncorrected_nlin/NPC11_M3_W3_processed_uncorrected_nlin.mnc	/media/sf_MINCVM/niemann-pick_mbm_complete/2018-11-hari-nuc-data/nuc_nlin/NPC11_M3_W3_processed_nuc_nlin.mnc	/media/sf_MINCVM/niemann-pick_mbm_complete/DSURQE_output/NPC11_M3_W3_DSURQEvoted.mnc	8.8	m
32	NPC11_M4	W3	3	mut	/media/sf_MINCVM/niemann-pick_mbm_complete/NP-reg_processed/NPC11_M4_W3_processed/voted.mnc	/media/sf_MINCVM/niemann-pick_mbm_complete/NP-reg_processed/NPC11_M4_W3_processed/stats-volumes/NPC11_M4_W3_processed_N_I_lsq6_lsq12_and_nlin_inverted_displ_log_det_abs_fwhm0.2.mnc	/media/sf_MINCVM/niemann-pick_mbm_complete/NP-reg_processed/NPC11_M4_W3_processed/stats-volumes/NPC11_M4_W3_processed_N_I_lsq6_lsq12_and_nlin__concat_inverted_linear_part_displ_log_det_rel_fwhm0.2.mnc	/media/sf_MINCVM/niemann-pick_mbm_complete/NP-reg_processed/NPC11_M4_W3_processed/resampled/NPC11_M4_W3_processed_N_I_lsq6.mnc	/media/sf_MINCVM/niemann-pick_mbm_complete/NP-reg_processed/NPC11_M4_W3_processed/resampled/NPC11_M4_W3_processed_N_I_lsq6_lsq12_and_nlin-resampled.mnc	0	/media/sf_MINCVM/niemann-pick_mbm_complete/2018-11-hari-nuc-data/uncorrected_lsq6/NPC11_M4_W3_processed_N_I_lsq6.mnc	/media/sf_MINCVM/niemann-pick_mbm_complete/2018-11-hari-nuc-data/nuc/NPC11_M4_W3_processed_N_I_lsq6.mnc	/media/sf_MINCVM/niemann-pick_mbm_complete/2018-11-hari-nuc-data/uncorrected_nlin/NPC11_M4_W3_processed_uncorrected_nlin.mnc	/media/sf_MINCVM/niemann-pick_mbm_complete/2018-11-hari-nuc-data/nuc_nlin/NPC11_M4_W3_processed_nuc_nlin.mnc	/media/sf_MINCVM/niemann-pick_mbm_complete/DSURQE_output/NPC11_M4_W3_DSURQEvoted.mnc	8.1	f
33	NPC6_H1	W6	6	het	/media/sf_MINCVM/niemann-pick_mbm_complete/NP-reg_processed/NPC6_H1_W6_processed/voted.mnc	/media/sf_MINCVM/niemann-pick_mbm_complete/NP-reg_processed/NPC6_H1_W6_processed/stats-volumes/NPC6_H1_W6_processed_N_I_lsq6_lsq12_and_nlin_inverted_displ_log_det_abs_fwhm0.2.mnc	/media/sf_MINCVM/niemann-pick_mbm_complete/NP-reg_processed/NPC6_H1_W6_processed/stats-volumes/NPC6_H1_W6_processed_N_I_lsq6_lsq12_and_nlin__concat_inverted_linear_part_displ_log_det_rel_fwhm0.2.mnc	/media/sf_MINCVM/niemann-pick_mbm_complete/NP-reg_processed/NPC6_H1_W6_processed/resampled/NPC6_H1_W6_processed_N_I_lsq6.mnc	/media/sf_MINCVM/niemann-pick_mbm_complete/NP-reg_processed/NPC6_H1_W6_processed/resampled/NPC6_H1_W6_processed_N_I_lsq6_lsq12_and_nlin-resampled.mnc	3	/media/sf_MINCVM/niemann-pick_mbm_complete/2018-11-hari-nuc-data/uncorrected_lsq6/NPC6_H1_W6_processed_N_I_lsq6.mnc	/media/sf_MINCVM/niemann-pick_mbm_complete/2018-11-hari-nuc-data/nuc/NPC6_H1_W6_processed_N_I_lsq6.mnc	/media/sf_MINCVM/niemann-pick_mbm_complete/2018-11-hari-nuc-data/uncorrected_nlin/NPC6_H1_W6_processed_uncorrected_nlin.mnc	/media/sf_MINCVM/niemann-pick_mbm_complete/2018-11-hari-nuc-data/nuc_nlin/NPC6_H1_W6_processed_nuc_nlin.mnc	/media/sf_MINCVM/niemann-pick_mbm_complete/DSURQE_output/NPC6_H1_W6_DSURQEvoted.mnc	17.9	m
34	NPC6_H1	W9	9	het	/media/sf_MINCVM/niemann-pick_mbm_complete/NP-reg_processed/NPC6_H1_W9_processed/voted.mnc	/media/sf_MINCVM/niemann-pick_mbm_complete/NP-reg_processed/NPC6_H1_W9_processed/stats-volumes/NPC6_H1_W9_processed_N_I_lsq6_lsq12_and_nlin_inverted_displ_log_det_abs_fwhm0.2.mnc	/media/sf_MINCVM/niemann-pick_mbm_complete/NP-reg_processed/NPC6_H1_W9_processed/stats-volumes/NPC6_H1_W9_processed_N_I_lsq6_lsq12_and_nlin__concat_inverted_linear_part_displ_log_det_rel_fwhm0.2.mnc	/media/sf_MINCVM/niemann-pick_mbm_complete/NP-reg_processed/NPC6_H1_W9_processed/resampled/NPC6_H1_W9_processed_N_I_lsq6.mnc	/media/sf_MINCVM/niemann-pick_mbm_complete/NP-reg_processed/NPC6_H1_W9_processed/resampled/NPC6_H1_W9_processed_N_I_lsq6_lsq12_and_nlin-resampled.mnc	6	/media/sf_MINCVM/niemann-pick_mbm_complete/2018-11-hari-nuc-data/uncorrected_lsq6/NPC6_H1_W9_processed_N_I_lsq6.mnc	/media/sf_MINCVM/niemann-pick_mbm_complete/2018-11-hari-nuc-data/nuc/NPC6_H1_W9_processed_N_I_lsq6.mnc	/media/sf_MINCVM/niemann-pick_mbm_complete/2018-11-hari-nuc-data/uncorrected_nlin/NPC6_H1_W9_processed_uncorrected_nlin.mnc	/media/sf_MINCVM/niemann-pick_mbm_complete/2018-11-hari-nuc-data/nuc_nlin/NPC6_H1_W9_processed_nuc_nlin.mnc	/media/sf_MINCVM/niemann-pick_mbm_complete/DSURQE_output/NPC6_H1_W9_DSURQEvoted.mnc	20.5	m
35	NPC6_H2	W6	6	het	/media/sf_MINCVM/niemann-pick_mbm_complete/NP-reg_processed/NPC6_H2_W6_processed/voted.mnc	/media/sf_MINCVM/niemann-pick_mbm_complete/NP-reg_processed/NPC6_H2_W6_processed/stats-volumes/NPC6_H2_W6_processed_N_I_lsq6_lsq12_and_nlin_inverted_displ_log_det_abs_fwhm0.2.mnc	/media/sf_MINCVM/niemann-pick_mbm_complete/NP-reg_processed/NPC6_H2_W6_processed/stats-volumes/NPC6_H2_W6_processed_N_I_lsq6_lsq12_and_nlin__concat_inverted_linear_part_displ_log_det_rel_fwhm0.2.mnc	/media/sf_MINCVM/niemann-pick_mbm_complete/NP-reg_processed/NPC6_H2_W6_processed/resampled/NPC6_H2_W6_processed_N_I_lsq6.mnc	/media/sf_MINCVM/niemann-pick_mbm_complete/NP-reg_processed/NPC6_H2_W6_processed/resampled/NPC6_H2_W6_processed_N_I_lsq6_lsq12_and_nlin-resampled.mnc	3	/media/sf_MINCVM/niemann-pick_mbm_complete/2018-11-hari-nuc-data/uncorrected_lsq6/NPC6_H2_W6_processed_N_I_lsq6.mnc	/media/sf_MINCVM/niemann-pick_mbm_complete/2018-11-hari-nuc-data/nuc/NPC6_H2_W6_processed_N_I_lsq6.mnc	/media/sf_MINCVM/niemann-pick_mbm_complete/2018-11-hari-nuc-data/uncorrected_nlin/NPC6_H2_W6_processed_uncorrected_nlin.mnc	/media/sf_MINCVM/niemann-pick_mbm_complete/2018-11-hari-nuc-data/nuc_nlin/NPC6_H2_W6_processed_nuc_nlin.mnc	/media/sf_MINCVM/niemann-pick_mbm_complete/DSURQE_output/NPC6_H2_W6_DSURQEvoted.mnc	16.7	m
36	NPC6_H2	W9	9	het	/media/sf_MINCVM/niemann-pick_mbm_complete/NP-reg_processed/NPC6_H2_W9_processed/voted.mnc	/media/sf_MINCVM/niemann-pick_mbm_complete/NP-reg_processed/NPC6_H2_W9_processed/stats-volumes/NPC6_H2_W9_processed_N_I_lsq6_lsq12_and_nlin_inverted_displ_log_det_abs_fwhm0.2.mnc	/media/sf_MINCVM/niemann-pick_mbm_complete/NP-reg_processed/NPC6_H2_W9_processed/stats-volumes/NPC6_H2_W9_processed_N_I_lsq6_lsq12_and_nlin__concat_inverted_linear_part_displ_log_det_rel_fwhm0.2.mnc	/media/sf_MINCVM/niemann-pick_mbm_complete/NP-reg_processed/NPC6_H2_W9_processed/resampled/NPC6_H2_W9_processed_N_I_lsq6.mnc	/media/sf_MINCVM/niemann-pick_mbm_complete/NP-reg_processed/NPC6_H2_W9_processed/resampled/NPC6_H2_W9_processed_N_I_lsq6_lsq12_and_nlin-resampled.mnc	6	/media/sf_MINCVM/niemann-pick_mbm_complete/2018-11-hari-nuc-data/uncorrected_lsq6/NPC6_H2_W9_processed_N_I_lsq6.mnc	/media/sf_MINCVM/niemann-pick_mbm_complete/2018-11-hari-nuc-data/nuc/NPC6_H2_W9_processed_N_I_lsq6.mnc	/media/sf_MINCVM/niemann-pick_mbm_complete/2018-11-hari-nuc-data/uncorrected_nlin/NPC6_H2_W9_processed_uncorrected_nlin.mnc	/media/sf_MINCVM/niemann-pick_mbm_complete/2018-11-hari-nuc-data/nuc_nlin/NPC6_H2_W9_processed_nuc_nlin.mnc	/media/sf_MINCVM/niemann-pick_mbm_complete/DSURQE_output/NPC6_H2_W9_DSURQEvoted.mnc	18.8	m
37	NPC6_H3	W6	6	het	/media/sf_MINCVM/niemann-pick_mbm_complete/NP-reg_processed/NPC6_H3_W6_processed/voted.mnc	/media/sf_MINCVM/niemann-pick_mbm_complete/NP-reg_processed/NPC6_H3_W6_processed/stats-volumes/NPC6_H3_W6_processed_N_I_lsq6_lsq12_and_nlin_inverted_displ_log_det_abs_fwhm0.2.mnc	/media/sf_MINCVM/niemann-pick_mbm_complete/NP-reg_processed/NPC6_H3_W6_processed/stats-volumes/NPC6_H3_W6_processed_N_I_lsq6_lsq12_and_nlin__concat_inverted_linear_part_displ_log_det_rel_fwhm0.2.mnc	/media/sf_MINCVM/niemann-pick_mbm_complete/NP-reg_processed/NPC6_H3_W6_processed/resampled/NPC6_H3_W6_processed_N_I_lsq6.mnc	/media/sf_MINCVM/niemann-pick_mbm_complete/NP-reg_processed/NPC6_H3_W6_processed/resampled/NPC6_H3_W6_processed_N_I_lsq6_lsq12_and_nlin-resampled.mnc	3	/media/sf_MINCVM/niemann-pick_mbm_complete/2018-11-hari-nuc-data/uncorrected_lsq6/NPC6_H3_W6_processed_N_I_lsq6.mnc	/media/sf_MINCVM/niemann-pick_mbm_complete/2018-11-hari-nuc-data/nuc/NPC6_H3_W6_processed_N_I_lsq6.mnc	/media/sf_MINCVM/niemann-pick_mbm_complete/2018-11-hari-nuc-data/uncorrected_nlin/NPC6_H3_W6_processed_uncorrected_nlin.mnc	/media/sf_MINCVM/niemann-pick_mbm_complete/2018-11-hari-nuc-data/nuc_nlin/NPC6_H3_W6_processed_nuc_nlin.mnc	/media/sf_MINCVM/niemann-pick_mbm_complete/DSURQE_output/NPC6_H3_W6_DSURQEvoted.mnc	17	m
38	NPC6_H3	W9	9	het	/media/sf_MINCVM/niemann-pick_mbm_complete/NP-reg_processed/NPC6_H3_W9_processed/voted.mnc	/media/sf_MINCVM/niemann-pick_mbm_complete/NP-reg_processed/NPC6_H3_W9_processed/stats-volumes/NPC6_H3_W9_processed_N_I_lsq6_lsq12_and_nlin_inverted_displ_log_det_abs_fwhm0.2.mnc	/media/sf_MINCVM/niemann-pick_mbm_complete/NP-reg_processed/NPC6_H3_W9_processed/stats-volumes/NPC6_H3_W9_processed_N_I_lsq6_lsq12_and_nlin__concat_inverted_linear_part_displ_log_det_rel_fwhm0.2.mnc	/media/sf_MINCVM/niemann-pick_mbm_complete/NP-reg_processed/NPC6_H3_W9_processed/resampled/NPC6_H3_W9_processed_N_I_lsq6.mnc	/media/sf_MINCVM/niemann-pick_mbm_complete/NP-reg_processed/NPC6_H3_W9_processed/resampled/NPC6_H3_W9_processed_N_I_lsq6_lsq12_and_nlin-resampled.mnc	6	/media/sf_MINCVM/niemann-pick_mbm_complete/2018-11-hari-nuc-data/uncorrected_lsq6/NPC6_H3_W9_processed_N_I_lsq6.mnc	/media/sf_MINCVM/niemann-pick_mbm_complete/2018-11-hari-nuc-data/nuc/NPC6_H3_W9_processed_N_I_lsq6.mnc	/media/sf_MINCVM/niemann-pick_mbm_complete/2018-11-hari-nuc-data/uncorrected_nlin/NPC6_H3_W9_processed_uncorrected_nlin.mnc	/media/sf_MINCVM/niemann-pick_mbm_complete/2018-11-hari-nuc-data/nuc_nlin/NPC6_H3_W9_processed_nuc_nlin.mnc	/media/sf_MINCVM/niemann-pick_mbm_complete/DSURQE_output/NPC6_H3_W9_DSURQEvoted.mnc	19.1	m
39	NPC6_M1	W6	6	mut	/media/sf_MINCVM/niemann-pick_mbm_complete/NP-reg_processed/NPC6_M1_W6_processed/voted.mnc	/media/sf_MINCVM/niemann-pick_mbm_complete/NP-reg_processed/NPC6_M1_W6_processed/stats-volumes/NPC6_M1_W6_processed_N_I_lsq6_lsq12_and_nlin_inverted_displ_log_det_abs_fwhm0.2.mnc	/media/sf_MINCVM/niemann-pick_mbm_complete/NP-reg_processed/NPC6_M1_W6_processed/stats-volumes/NPC6_M1_W6_processed_N_I_lsq6_lsq12_and_nlin__concat_inverted_linear_part_displ_log_det_rel_fwhm0.2.mnc	/media/sf_MINCVM/niemann-pick_mbm_complete/NP-reg_processed/NPC6_M1_W6_processed/resampled/NPC6_M1_W6_processed_N_I_lsq6.mnc	/media/sf_MINCVM/niemann-pick_mbm_complete/NP-reg_processed/NPC6_M1_W6_processed/resampled/NPC6_M1_W6_processed_N_I_lsq6_lsq12_and_nlin-resampled.mnc	3	/media/sf_MINCVM/niemann-pick_mbm_complete/2018-11-hari-nuc-data/uncorrected_lsq6/NPC6_M1_W6_processed_N_I_lsq6.mnc	/media/sf_MINCVM/niemann-pick_mbm_complete/2018-11-hari-nuc-data/nuc/NPC6_M1_W6_processed_N_I_lsq6.mnc	/media/sf_MINCVM/niemann-pick_mbm_complete/2018-11-hari-nuc-data/uncorrected_nlin/NPC6_M1_W6_processed_uncorrected_nlin.mnc	/media/sf_MINCVM/niemann-pick_mbm_complete/2018-11-hari-nuc-data/nuc_nlin/NPC6_M1_W6_processed_nuc_nlin.mnc	/media/sf_MINCVM/niemann-pick_mbm_complete/DSURQE_output/NPC6_M1_W6_DSURQEvoted.mnc	12.3	m
40	NPC6_M1	W9	9	mut	/media/sf_MINCVM/niemann-pick_mbm_complete/NP-reg_processed/NPC6_M1_W9_processed/voted.mnc	/media/sf_MINCVM/niemann-pick_mbm_complete/NP-reg_processed/NPC6_M1_W9_processed/stats-volumes/NPC6_M1_W9_processed_N_I_lsq6_lsq12_and_nlin_inverted_displ_log_det_abs_fwhm0.2.mnc	/media/sf_MINCVM/niemann-pick_mbm_complete/NP-reg_processed/NPC6_M1_W9_processed/stats-volumes/NPC6_M1_W9_processed_N_I_lsq6_lsq12_and_nlin__concat_inverted_linear_part_displ_log_det_rel_fwhm0.2.mnc	/media/sf_MINCVM/niemann-pick_mbm_complete/NP-reg_processed/NPC6_M1_W9_processed/resampled/NPC6_M1_W9_processed_N_I_lsq6.mnc	/media/sf_MINCVM/niemann-pick_mbm_complete/NP-reg_processed/NPC6_M1_W9_processed/resampled/NPC6_M1_W9_processed_N_I_lsq6_lsq12_and_nlin-resampled.mnc	6	/media/sf_MINCVM/niemann-pick_mbm_complete/2018-11-hari-nuc-data/uncorrected_lsq6/NPC6_M1_W9_processed_N_I_lsq6.mnc	/media/sf_MINCVM/niemann-pick_mbm_complete/2018-11-hari-nuc-data/nuc/NPC6_M1_W9_processed_N_I_lsq6.mnc	/media/sf_MINCVM/niemann-pick_mbm_complete/2018-11-hari-nuc-data/uncorrected_nlin/NPC6_M1_W9_processed_uncorrected_nlin.mnc	/media/sf_MINCVM/niemann-pick_mbm_complete/2018-11-hari-nuc-data/nuc_nlin/NPC6_M1_W9_processed_nuc_nlin.mnc	/media/sf_MINCVM/niemann-pick_mbm_complete/DSURQE_output/NPC6_M1_W9_DSURQEvoted.mnc	11.8	m
41	NPC7_C1	W6	6	wt	/media/sf_MINCVM/niemann-pick_mbm_complete/NP-reg_processed/NPC7_C1_W6_processed/voted.mnc	/media/sf_MINCVM/niemann-pick_mbm_complete/NP-reg_processed/NPC7_C1_W6_processed/stats-volumes/NPC7_C1_W6_processed_N_I_lsq6_lsq12_and_nlin_inverted_displ_log_det_abs_fwhm0.2.mnc	/media/sf_MINCVM/niemann-pick_mbm_complete/NP-reg_processed/NPC7_C1_W6_processed/stats-volumes/NPC7_C1_W6_processed_N_I_lsq6_lsq12_and_nlin__concat_inverted_linear_part_displ_log_det_rel_fwhm0.2.mnc	/media/sf_MINCVM/niemann-pick_mbm_complete/NP-reg_processed/NPC7_C1_W6_processed/resampled/NPC7_C1_W6_processed_N_I_lsq6.mnc	/media/sf_MINCVM/niemann-pick_mbm_complete/NP-reg_processed/NPC7_C1_W6_processed/resampled/NPC7_C1_W6_processed_N_I_lsq6_lsq12_and_nlin-resampled.mnc	3	/media/sf_MINCVM/niemann-pick_mbm_complete/2018-11-hari-nuc-data/uncorrected_lsq6/NPC7_C1_W6_processed_N_I_lsq6.mnc	/media/sf_MINCVM/niemann-pick_mbm_complete/2018-11-hari-nuc-data/nuc/NPC7_C1_W6_processed_N_I_lsq6.mnc	/media/sf_MINCVM/niemann-pick_mbm_complete/2018-11-hari-nuc-data/uncorrected_nlin/NPC7_C1_W6_processed_uncorrected_nlin.mnc	/media/sf_MINCVM/niemann-pick_mbm_complete/2018-11-hari-nuc-data/nuc_nlin/NPC7_C1_W6_processed_nuc_nlin.mnc	/media/sf_MINCVM/niemann-pick_mbm_complete/DSURQE_output/NPC7_C1_W6_DSURQEvoted.mnc	18.4	f
42	NPC7_C1	W9	9	wt	/media/sf_MINCVM/niemann-pick_mbm_complete/NP-reg_processed/NPC7_C1_W9_processed/voted.mnc	/media/sf_MINCVM/niemann-pick_mbm_complete/NP-reg_processed/NPC7_C1_W9_processed/stats-volumes/NPC7_C1_W9_processed_N_I_lsq6_lsq12_and_nlin_inverted_displ_log_det_abs_fwhm0.2.mnc	/media/sf_MINCVM/niemann-pick_mbm_complete/NP-reg_processed/NPC7_C1_W9_processed/stats-volumes/NPC7_C1_W9_processed_N_I_lsq6_lsq12_and_nlin__concat_inverted_linear_part_displ_log_det_rel_fwhm0.2.mnc	/media/sf_MINCVM/niemann-pick_mbm_complete/NP-reg_processed/NPC7_C1_W9_processed/resampled/NPC7_C1_W9_processed_N_I_lsq6.mnc	/media/sf_MINCVM/niemann-pick_mbm_complete/NP-reg_processed/NPC7_C1_W9_processed/resampled/NPC7_C1_W9_processed_N_I_lsq6_lsq12_and_nlin-resampled.mnc	6	/media/sf_MINCVM/niemann-pick_mbm_complete/2018-11-hari-nuc-data/uncorrected_lsq6/NPC7_C1_W9_processed_N_I_lsq6.mnc	/media/sf_MINCVM/niemann-pick_mbm_complete/2018-11-hari-nuc-data/nuc/NPC7_C1_W9_processed_N_I_lsq6.mnc	/media/sf_MINCVM/niemann-pick_mbm_complete/2018-11-hari-nuc-data/uncorrected_nlin/NPC7_C1_W9_processed_uncorrected_nlin.mnc	/media/sf_MINCVM/niemann-pick_mbm_complete/2018-11-hari-nuc-data/nuc_nlin/NPC7_C1_W9_processed_nuc_nlin.mnc	/media/sf_MINCVM/niemann-pick_mbm_complete/DSURQE_output/NPC7_C1_W9_DSURQEvoted.mnc	20.3	f
43	NPC7_C2	W6	6	wt	/media/sf_MINCVM/niemann-pick_mbm_complete/NP-reg_processed/NPC7_C2_W6_processed/voted.mnc	/media/sf_MINCVM/niemann-pick_mbm_complete/NP-reg_processed/NPC7_C2_W6_processed/stats-volumes/NPC7_C2_W6_processed_N_I_lsq6_lsq12_and_nlin_inverted_displ_log_det_abs_fwhm0.2.mnc	/media/sf_MINCVM/niemann-pick_mbm_complete/NP-reg_processed/NPC7_C2_W6_processed/stats-volumes/NPC7_C2_W6_processed_N_I_lsq6_lsq12_and_nlin__concat_inverted_linear_part_displ_log_det_rel_fwhm0.2.mnc	/media/sf_MINCVM/niemann-pick_mbm_complete/NP-reg_processed/NPC7_C2_W6_processed/resampled/NPC7_C2_W6_processed_N_I_lsq6.mnc	/media/sf_MINCVM/niemann-pick_mbm_complete/NP-reg_processed/NPC7_C2_W6_processed/resampled/NPC7_C2_W6_processed_N_I_lsq6_lsq12_and_nlin-resampled.mnc	3	/media/sf_MINCVM/niemann-pick_mbm_complete/2018-11-hari-nuc-data/uncorrected_lsq6/NPC7_C2_W6_processed_N_I_lsq6.mnc	/media/sf_MINCVM/niemann-pick_mbm_complete/2018-11-hari-nuc-data/nuc/NPC7_C2_W6_processed_N_I_lsq6.mnc	/media/sf_MINCVM/niemann-pick_mbm_complete/2018-11-hari-nuc-data/uncorrected_nlin/NPC7_C2_W6_processed_uncorrected_nlin.mnc	/media/sf_MINCVM/niemann-pick_mbm_complete/2018-11-hari-nuc-data/nuc_nlin/NPC7_C2_W6_processed_nuc_nlin.mnc	/media/sf_MINCVM/niemann-pick_mbm_complete/DSURQE_output/NPC7_C2_W6_DSURQEvoted.mnc	22.8	m
44	NPC7_C2	W9	9	wt	/media/sf_MINCVM/niemann-pick_mbm_complete/NP-reg_processed/NPC7_C2_W9_processed/voted.mnc	/media/sf_MINCVM/niemann-pick_mbm_complete/NP-reg_processed/NPC7_C2_W9_processed/stats-volumes/NPC7_C2_W9_processed_N_I_lsq6_lsq12_and_nlin_inverted_displ_log_det_abs_fwhm0.2.mnc	/media/sf_MINCVM/niemann-pick_mbm_complete/NP-reg_processed/NPC7_C2_W9_processed/stats-volumes/NPC7_C2_W9_processed_N_I_lsq6_lsq12_and_nlin__concat_inverted_linear_part_displ_log_det_rel_fwhm0.2.mnc	/media/sf_MINCVM/niemann-pick_mbm_complete/NP-reg_processed/NPC7_C2_W9_processed/resampled/NPC7_C2_W9_processed_N_I_lsq6.mnc	/media/sf_MINCVM/niemann-pick_mbm_complete/NP-reg_processed/NPC7_C2_W9_processed/resampled/NPC7_C2_W9_processed_N_I_lsq6_lsq12_and_nlin-resampled.mnc	6	/media/sf_MINCVM/niemann-pick_mbm_complete/2018-11-hari-nuc-data/uncorrected_lsq6/NPC7_C2_W9_processed_N_I_lsq6.mnc	/media/sf_MINCVM/niemann-pick_mbm_complete/2018-11-hari-nuc-data/nuc/NPC7_C2_W9_processed_N_I_lsq6.mnc	/media/sf_MINCVM/niemann-pick_mbm_complete/2018-11-hari-nuc-data/uncorrected_nlin/NPC7_C2_W9_processed_uncorrected_nlin.mnc	/media/sf_MINCVM/niemann-pick_mbm_complete/2018-11-hari-nuc-data/nuc_nlin/NPC7_C2_W9_processed_nuc_nlin.mnc	/media/sf_MINCVM/niemann-pick_mbm_complete/DSURQE_output/NPC7_C2_W9_DSURQEvoted.mnc	24.8	m
45	NPC7_C3	W6	6	wt	/media/sf_MINCVM/niemann-pick_mbm_complete/NP-reg_processed/NPC7_C3_W6_processed/voted.mnc	/media/sf_MINCVM/niemann-pick_mbm_complete/NP-reg_processed/NPC7_C3_W6_processed/stats-volumes/NPC7_C3_W6_processed_N_I_lsq6_lsq12_and_nlin_inverted_displ_log_det_abs_fwhm0.2.mnc	/media/sf_MINCVM/niemann-pick_mbm_complete/NP-reg_processed/NPC7_C3_W6_processed/stats-volumes/NPC7_C3_W6_processed_N_I_lsq6_lsq12_and_nlin__concat_inverted_linear_part_displ_log_det_rel_fwhm0.2.mnc	/media/sf_MINCVM/niemann-pick_mbm_complete/NP-reg_processed/NPC7_C3_W6_processed/resampled/NPC7_C3_W6_processed_N_I_lsq6.mnc	/media/sf_MINCVM/niemann-pick_mbm_complete/NP-reg_processed/NPC7_C3_W6_processed/resampled/NPC7_C3_W6_processed_N_I_lsq6_lsq12_and_nlin-resampled.mnc	3	/media/sf_MINCVM/niemann-pick_mbm_complete/2018-11-hari-nuc-data/uncorrected_lsq6/NPC7_C3_W6_processed_N_I_lsq6.mnc	/media/sf_MINCVM/niemann-pick_mbm_complete/2018-11-hari-nuc-data/nuc/NPC7_C3_W6_processed_N_I_lsq6.mnc	/media/sf_MINCVM/niemann-pick_mbm_complete/2018-11-hari-nuc-data/uncorrected_nlin/NPC7_C3_W6_processed_uncorrected_nlin.mnc	/media/sf_MINCVM/niemann-pick_mbm_complete/2018-11-hari-nuc-data/nuc_nlin/NPC7_C3_W6_processed_nuc_nlin.mnc	/media/sf_MINCVM/niemann-pick_mbm_complete/DSURQE_output/NPC7_C3_W6_DSURQEvoted.mnc	18.6	f
46	NPC7_C3	W9	9	wt	/media/sf_MINCVM/niemann-pick_mbm_complete/NP-reg_processed/NPC7_C3_W9_processed/voted.mnc	/media/sf_MINCVM/niemann-pick_mbm_complete/NP-reg_processed/NPC7_C3_W9_processed/stats-volumes/NPC7_C3_W9_processed_N_I_lsq6_lsq12_and_nlin_inverted_displ_log_det_abs_fwhm0.2.mnc	/media/sf_MINCVM/niemann-pick_mbm_complete/NP-reg_processed/NPC7_C3_W9_processed/stats-volumes/NPC7_C3_W9_processed_N_I_lsq6_lsq12_and_nlin__concat_inverted_linear_part_displ_log_det_rel_fwhm0.2.mnc	/media/sf_MINCVM/niemann-pick_mbm_complete/NP-reg_processed/NPC7_C3_W9_processed/resampled/NPC7_C3_W9_processed_N_I_lsq6.mnc	/media/sf_MINCVM/niemann-pick_mbm_complete/NP-reg_processed/NPC7_C3_W9_processed/resampled/NPC7_C3_W9_processed_N_I_lsq6_lsq12_and_nlin-resampled.mnc	6	/media/sf_MINCVM/niemann-pick_mbm_complete/2018-11-hari-nuc-data/uncorrected_lsq6/NPC7_C3_W9_processed_N_I_lsq6.mnc	/media/sf_MINCVM/niemann-pick_mbm_complete/2018-11-hari-nuc-data/nuc/NPC7_C3_W9_processed_N_I_lsq6.mnc	/media/sf_MINCVM/niemann-pick_mbm_complete/2018-11-hari-nuc-data/uncorrected_nlin/NPC7_C3_W9_processed_uncorrected_nlin.mnc	/media/sf_MINCVM/niemann-pick_mbm_complete/2018-11-hari-nuc-data/nuc_nlin/NPC7_C3_W9_processed_nuc_nlin.mnc	/media/sf_MINCVM/niemann-pick_mbm_complete/DSURQE_output/NPC7_C3_W9_DSURQEvoted.mnc	19	f
47	NPC7_C4	W6	6	wt	/media/sf_MINCVM/niemann-pick_mbm_complete/NP-reg_processed/NPC7_C4_W6_processed/voted.mnc	/media/sf_MINCVM/niemann-pick_mbm_complete/NP-reg_processed/NPC7_C4_W6_processed/stats-volumes/NPC7_C4_W6_processed_N_I_lsq6_lsq12_and_nlin_inverted_displ_log_det_abs_fwhm0.2.mnc	/media/sf_MINCVM/niemann-pick_mbm_complete/NP-reg_processed/NPC7_C4_W6_processed/stats-volumes/NPC7_C4_W6_processed_N_I_lsq6_lsq12_and_nlin__concat_inverted_linear_part_displ_log_det_rel_fwhm0.2.mnc	/media/sf_MINCVM/niemann-pick_mbm_complete/NP-reg_processed/NPC7_C4_W6_processed/resampled/NPC7_C4_W6_processed_N_I_lsq6.mnc	/media/sf_MINCVM/niemann-pick_mbm_complete/NP-reg_processed/NPC7_C4_W6_processed/resampled/NPC7_C4_W6_processed_N_I_lsq6_lsq12_and_nlin-resampled.mnc	3	/media/sf_MINCVM/niemann-pick_mbm_complete/2018-11-hari-nuc-data/uncorrected_lsq6/NPC7_C4_W6_processed_N_I_lsq6.mnc	/media/sf_MINCVM/niemann-pick_mbm_complete/2018-11-hari-nuc-data/nuc/NPC7_C4_W6_processed_N_I_lsq6.mnc	/media/sf_MINCVM/niemann-pick_mbm_complete/2018-11-hari-nuc-data/uncorrected_nlin/NPC7_C4_W6_processed_uncorrected_nlin.mnc	/media/sf_MINCVM/niemann-pick_mbm_complete/2018-11-hari-nuc-data/nuc_nlin/NPC7_C4_W6_processed_nuc_nlin.mnc	/media/sf_MINCVM/niemann-pick_mbm_complete/DSURQE_output/NPC7_C4_W6_DSURQEvoted.mnc	20.4	m
48	NPC7_H10	W6	6	het	/media/sf_MINCVM/niemann-pick_mbm_complete/NP-reg_processed/NPC7_H10_W6_processed/voted.mnc	/media/sf_MINCVM/niemann-pick_mbm_complete/NP-reg_processed/NPC7_H10_W6_processed/stats-volumes/NPC7_H10_W6_processed_N_I_lsq6_lsq12_and_nlin_inverted_displ_log_det_abs_fwhm0.2.mnc	/media/sf_MINCVM/niemann-pick_mbm_complete/NP-reg_processed/NPC7_H10_W6_processed/stats-volumes/NPC7_H10_W6_processed_N_I_lsq6_lsq12_and_nlin__concat_inverted_linear_part_displ_log_det_rel_fwhm0.2.mnc	/media/sf_MINCVM/niemann-pick_mbm_complete/NP-reg_processed/NPC7_H10_W6_processed/resampled/NPC7_H10_W6_processed_N_I_lsq6.mnc	/media/sf_MINCVM/niemann-pick_mbm_complete/NP-reg_processed/NPC7_H10_W6_processed/resampled/NPC7_H10_W6_processed_N_I_lsq6_lsq12_and_nlin-resampled.mnc	3	/media/sf_MINCVM/niemann-pick_mbm_complete/2018-11-hari-nuc-data/uncorrected_lsq6/NPC7_H10_W6_processed_N_I_lsq6.mnc	/media/sf_MINCVM/niemann-pick_mbm_complete/2018-11-hari-nuc-data/nuc/NPC7_H10_W6_processed_N_I_lsq6.mnc	/media/sf_MINCVM/niemann-pick_mbm_complete/2018-11-hari-nuc-data/uncorrected_nlin/NPC7_H10_W6_processed_uncorrected_nlin.mnc	/media/sf_MINCVM/niemann-pick_mbm_complete/2018-11-hari-nuc-data/nuc_nlin/NPC7_H10_W6_processed_nuc_nlin.mnc	/media/sf_MINCVM/niemann-pick_mbm_complete/DSURQE_output/NPC7_H10_W6_DSURQEvoted.mnc	23.1	m
49	NPC7_H1	W6	6	het	/media/sf_MINCVM/niemann-pick_mbm_complete/NP-reg_processed/NPC7_H1_W6_processed/voted.mnc	/media/sf_MINCVM/niemann-pick_mbm_complete/NP-reg_processed/NPC7_H1_W6_processed/stats-volumes/NPC7_H1_W6_processed_N_I_lsq6_lsq12_and_nlin_inverted_displ_log_det_abs_fwhm0.2.mnc	/media/sf_MINCVM/niemann-pick_mbm_complete/NP-reg_processed/NPC7_H1_W6_processed/stats-volumes/NPC7_H1_W6_processed_N_I_lsq6_lsq12_and_nlin__concat_inverted_linear_part_displ_log_det_rel_fwhm0.2.mnc	/media/sf_MINCVM/niemann-pick_mbm_complete/NP-reg_processed/NPC7_H1_W6_processed/resampled/NPC7_H1_W6_processed_N_I_lsq6.mnc	/media/sf_MINCVM/niemann-pick_mbm_complete/NP-reg_processed/NPC7_H1_W6_processed/resampled/NPC7_H1_W6_processed_N_I_lsq6_lsq12_and_nlin-resampled.mnc	3	/media/sf_MINCVM/niemann-pick_mbm_complete/2018-11-hari-nuc-data/uncorrected_lsq6/NPC7_H1_W6_processed_N_I_lsq6.mnc	/media/sf_MINCVM/niemann-pick_mbm_complete/2018-11-hari-nuc-data/nuc/NPC7_H1_W6_processed_N_I_lsq6.mnc	/media/sf_MINCVM/niemann-pick_mbm_complete/2018-11-hari-nuc-data/uncorrected_nlin/NPC7_H1_W6_processed_uncorrected_nlin.mnc	/media/sf_MINCVM/niemann-pick_mbm_complete/2018-11-hari-nuc-data/nuc_nlin/NPC7_H1_W6_processed_nuc_nlin.mnc	/media/sf_MINCVM/niemann-pick_mbm_complete/DSURQE_output/NPC7_H1_W6_DSURQEvoted.mnc	23.3	f
50	NPC7_H1	W9	9	het	/media/sf_MINCVM/niemann-pick_mbm_complete/NP-reg_processed/NPC7_H1_W9_processed/voted.mnc	/media/sf_MINCVM/niemann-pick_mbm_complete/NP-reg_processed/NPC7_H1_W9_processed/stats-volumes/NPC7_H1_W9_processed_N_I_lsq6_lsq12_and_nlin_inverted_displ_log_det_abs_fwhm0.2.mnc	/media/sf_MINCVM/niemann-pick_mbm_complete/NP-reg_processed/NPC7_H1_W9_processed/stats-volumes/NPC7_H1_W9_processed_N_I_lsq6_lsq12_and_nlin__concat_inverted_linear_part_displ_log_det_rel_fwhm0.2.mnc	/media/sf_MINCVM/niemann-pick_mbm_complete/NP-reg_processed/NPC7_H1_W9_processed/resampled/NPC7_H1_W9_processed_N_I_lsq6.mnc	/media/sf_MINCVM/niemann-pick_mbm_complete/NP-reg_processed/NPC7_H1_W9_processed/resampled/NPC7_H1_W9_processed_N_I_lsq6_lsq12_and_nlin-resampled.mnc	6	/media/sf_MINCVM/niemann-pick_mbm_complete/2018-11-hari-nuc-data/uncorrected_lsq6/NPC7_H1_W9_processed_N_I_lsq6.mnc	/media/sf_MINCVM/niemann-pick_mbm_complete/2018-11-hari-nuc-data/nuc/NPC7_H1_W9_processed_N_I_lsq6.mnc	/media/sf_MINCVM/niemann-pick_mbm_complete/2018-11-hari-nuc-data/uncorrected_nlin/NPC7_H1_W9_processed_uncorrected_nlin.mnc	/media/sf_MINCVM/niemann-pick_mbm_complete/2018-11-hari-nuc-data/nuc_nlin/NPC7_H1_W9_processed_nuc_nlin.mnc	/media/sf_MINCVM/niemann-pick_mbm_complete/DSURQE_output/NPC7_H1_W9_DSURQEvoted.mnc	18.6	f
51	NPC7_H2	W6	6	het	/media/sf_MINCVM/niemann-pick_mbm_complete/NP-reg_processed/NPC7_H2_W6_processed/voted.mnc	/media/sf_MINCVM/niemann-pick_mbm_complete/NP-reg_processed/NPC7_H2_W6_processed/stats-volumes/NPC7_H2_W6_processed_N_I_lsq6_lsq12_and_nlin_inverted_displ_log_det_abs_fwhm0.2.mnc	/media/sf_MINCVM/niemann-pick_mbm_complete/NP-reg_processed/NPC7_H2_W6_processed/stats-volumes/NPC7_H2_W6_processed_N_I_lsq6_lsq12_and_nlin__concat_inverted_linear_part_displ_log_det_rel_fwhm0.2.mnc	/media/sf_MINCVM/niemann-pick_mbm_complete/NP-reg_processed/NPC7_H2_W6_processed/resampled/NPC7_H2_W6_processed_N_I_lsq6.mnc	/media/sf_MINCVM/niemann-pick_mbm_complete/NP-reg_processed/NPC7_H2_W6_processed/resampled/NPC7_H2_W6_processed_N_I_lsq6_lsq12_and_nlin-resampled.mnc	3	/media/sf_MINCVM/niemann-pick_mbm_complete/2018-11-hari-nuc-data/uncorrected_lsq6/NPC7_H2_W6_processed_N_I_lsq6.mnc	/media/sf_MINCVM/niemann-pick_mbm_complete/2018-11-hari-nuc-data/nuc/NPC7_H2_W6_processed_N_I_lsq6.mnc	/media/sf_MINCVM/niemann-pick_mbm_complete/2018-11-hari-nuc-data/uncorrected_nlin/NPC7_H2_W6_processed_uncorrected_nlin.mnc	/media/sf_MINCVM/niemann-pick_mbm_complete/2018-11-hari-nuc-data/nuc_nlin/NPC7_H2_W6_processed_nuc_nlin.mnc	/media/sf_MINCVM/niemann-pick_mbm_complete/DSURQE_output/NPC7_H2_W6_DSURQEvoted.mnc	16.9	f
52	NPC7_H2	W9	9	het	/media/sf_MINCVM/niemann-pick_mbm_complete/NP-reg_processed/NPC7_H2_W9_processed/voted.mnc	/media/sf_MINCVM/niemann-pick_mbm_complete/NP-reg_processed/NPC7_H2_W9_processed/stats-volumes/NPC7_H2_W9_processed_N_I_lsq6_lsq12_and_nlin_inverted_displ_log_det_abs_fwhm0.2.mnc	/media/sf_MINCVM/niemann-pick_mbm_complete/NP-reg_processed/NPC7_H2_W9_processed/stats-volumes/NPC7_H2_W9_processed_N_I_lsq6_lsq12_and_nlin__concat_inverted_linear_part_displ_log_det_rel_fwhm0.2.mnc	/media/sf_MINCVM/niemann-pick_mbm_complete/NP-reg_processed/NPC7_H2_W9_processed/resampled/NPC7_H2_W9_processed_N_I_lsq6.mnc	/media/sf_MINCVM/niemann-pick_mbm_complete/NP-reg_processed/NPC7_H2_W9_processed/resampled/NPC7_H2_W9_processed_N_I_lsq6_lsq12_and_nlin-resampled.mnc	6	/media/sf_MINCVM/niemann-pick_mbm_complete/2018-11-hari-nuc-data/uncorrected_lsq6/NPC7_H2_W9_processed_N_I_lsq6.mnc	/media/sf_MINCVM/niemann-pick_mbm_complete/2018-11-hari-nuc-data/nuc/NPC7_H2_W9_processed_N_I_lsq6.mnc	/media/sf_MINCVM/niemann-pick_mbm_complete/2018-11-hari-nuc-data/uncorrected_nlin/NPC7_H2_W9_processed_uncorrected_nlin.mnc	/media/sf_MINCVM/niemann-pick_mbm_complete/2018-11-hari-nuc-data/nuc_nlin/NPC7_H2_W9_processed_nuc_nlin.mnc	/media/sf_MINCVM/niemann-pick_mbm_complete/DSURQE_output/NPC7_H2_W9_DSURQEvoted.mnc	17.3	f
53	NPC7_H3	W6	6	het	/media/sf_MINCVM/niemann-pick_mbm_complete/NP-reg_processed/NPC7_H3_W6_processed/voted.mnc	/media/sf_MINCVM/niemann-pick_mbm_complete/NP-reg_processed/NPC7_H3_W6_processed/stats-volumes/NPC7_H3_W6_processed_N_I_lsq6_lsq12_and_nlin_inverted_displ_log_det_abs_fwhm0.2.mnc	/media/sf_MINCVM/niemann-pick_mbm_complete/NP-reg_processed/NPC7_H3_W6_processed/stats-volumes/NPC7_H3_W6_processed_N_I_lsq6_lsq12_and_nlin__concat_inverted_linear_part_displ_log_det_rel_fwhm0.2.mnc	/media/sf_MINCVM/niemann-pick_mbm_complete/NP-reg_processed/NPC7_H3_W6_processed/resampled/NPC7_H3_W6_processed_N_I_lsq6.mnc	/media/sf_MINCVM/niemann-pick_mbm_complete/NP-reg_processed/NPC7_H3_W6_processed/resampled/NPC7_H3_W6_processed_N_I_lsq6_lsq12_and_nlin-resampled.mnc	3	/media/sf_MINCVM/niemann-pick_mbm_complete/2018-11-hari-nuc-data/uncorrected_lsq6/NPC7_H3_W6_processed_N_I_lsq6.mnc	/media/sf_MINCVM/niemann-pick_mbm_complete/2018-11-hari-nuc-data/nuc/NPC7_H3_W6_processed_N_I_lsq6.mnc	/media/sf_MINCVM/niemann-pick_mbm_complete/2018-11-hari-nuc-data/uncorrected_nlin/NPC7_H3_W6_processed_uncorrected_nlin.mnc	/media/sf_MINCVM/niemann-pick_mbm_complete/2018-11-hari-nuc-data/nuc_nlin/NPC7_H3_W6_processed_nuc_nlin.mnc	/media/sf_MINCVM/niemann-pick_mbm_complete/DSURQE_output/NPC7_H3_W6_DSURQEvoted.mnc	18	f
54	NPC7_H3	W9	9	het	/media/sf_MINCVM/niemann-pick_mbm_complete/NP-reg_processed/NPC7_H3_W9_processed/voted.mnc	/media/sf_MINCVM/niemann-pick_mbm_complete/NP-reg_processed/NPC7_H3_W9_processed/stats-volumes/NPC7_H3_W9_processed_N_I_lsq6_lsq12_and_nlin_inverted_displ_log_det_abs_fwhm0.2.mnc	/media/sf_MINCVM/niemann-pick_mbm_complete/NP-reg_processed/NPC7_H3_W9_processed/stats-volumes/NPC7_H3_W9_processed_N_I_lsq6_lsq12_and_nlin__concat_inverted_linear_part_displ_log_det_rel_fwhm0.2.mnc	/media/sf_MINCVM/niemann-pick_mbm_complete/NP-reg_processed/NPC7_H3_W9_processed/resampled/NPC7_H3_W9_processed_N_I_lsq6.mnc	/media/sf_MINCVM/niemann-pick_mbm_complete/NP-reg_processed/NPC7_H3_W9_processed/resampled/NPC7_H3_W9_processed_N_I_lsq6_lsq12_and_nlin-resampled.mnc	6	/media/sf_MINCVM/niemann-pick_mbm_complete/2018-11-hari-nuc-data/uncorrected_lsq6/NPC7_H3_W9_processed_N_I_lsq6.mnc	/media/sf_MINCVM/niemann-pick_mbm_complete/2018-11-hari-nuc-data/nuc/NPC7_H3_W9_processed_N_I_lsq6.mnc	/media/sf_MINCVM/niemann-pick_mbm_complete/2018-11-hari-nuc-data/uncorrected_nlin/NPC7_H3_W9_processed_uncorrected_nlin.mnc	/media/sf_MINCVM/niemann-pick_mbm_complete/2018-11-hari-nuc-data/nuc_nlin/NPC7_H3_W9_processed_nuc_nlin.mnc	/media/sf_MINCVM/niemann-pick_mbm_complete/DSURQE_output/NPC7_H3_W9_DSURQEvoted.mnc	18.8	f
55	NPC7_H4	W6	6	het	/media/sf_MINCVM/niemann-pick_mbm_complete/NP-reg_processed/NPC7_H4_W6_processed/voted.mnc	/media/sf_MINCVM/niemann-pick_mbm_complete/NP-reg_processed/NPC7_H4_W6_processed/stats-volumes/NPC7_H4_W6_processed_N_I_lsq6_lsq12_and_nlin_inverted_displ_log_det_abs_fwhm0.2.mnc	/media/sf_MINCVM/niemann-pick_mbm_complete/NP-reg_processed/NPC7_H4_W6_processed/stats-volumes/NPC7_H4_W6_processed_N_I_lsq6_lsq12_and_nlin__concat_inverted_linear_part_displ_log_det_rel_fwhm0.2.mnc	/media/sf_MINCVM/niemann-pick_mbm_complete/NP-reg_processed/NPC7_H4_W6_processed/resampled/NPC7_H4_W6_processed_N_I_lsq6.mnc	/media/sf_MINCVM/niemann-pick_mbm_complete/NP-reg_processed/NPC7_H4_W6_processed/resampled/NPC7_H4_W6_processed_N_I_lsq6_lsq12_and_nlin-resampled.mnc	3	/media/sf_MINCVM/niemann-pick_mbm_complete/2018-11-hari-nuc-data/uncorrected_lsq6/NPC7_H4_W6_processed_N_I_lsq6.mnc	/media/sf_MINCVM/niemann-pick_mbm_complete/2018-11-hari-nuc-data/nuc/NPC7_H4_W6_processed_N_I_lsq6.mnc	/media/sf_MINCVM/niemann-pick_mbm_complete/2018-11-hari-nuc-data/uncorrected_nlin/NPC7_H4_W6_processed_uncorrected_nlin.mnc	/media/sf_MINCVM/niemann-pick_mbm_complete/2018-11-hari-nuc-data/nuc_nlin/NPC7_H4_W6_processed_nuc_nlin.mnc	/media/sf_MINCVM/niemann-pick_mbm_complete/DSURQE_output/NPC7_H4_W6_DSURQEvoted.mnc	18.8	f
56	NPC7_H4	W9	9	het	/media/sf_MINCVM/niemann-pick_mbm_complete/NP-reg_processed/NPC7_H4_W9_processed/voted.mnc	/media/sf_MINCVM/niemann-pick_mbm_complete/NP-reg_processed/NPC7_H4_W9_processed/stats-volumes/NPC7_H4_W9_processed_N_I_lsq6_lsq12_and_nlin_inverted_displ_log_det_abs_fwhm0.2.mnc	/media/sf_MINCVM/niemann-pick_mbm_complete/NP-reg_processed/NPC7_H4_W9_processed/stats-volumes/NPC7_H4_W9_processed_N_I_lsq6_lsq12_and_nlin__concat_inverted_linear_part_displ_log_det_rel_fwhm0.2.mnc	/media/sf_MINCVM/niemann-pick_mbm_complete/NP-reg_processed/NPC7_H4_W9_processed/resampled/NPC7_H4_W9_processed_N_I_lsq6.mnc	/media/sf_MINCVM/niemann-pick_mbm_complete/NP-reg_processed/NPC7_H4_W9_processed/resampled/NPC7_H4_W9_processed_N_I_lsq6_lsq12_and_nlin-resampled.mnc	6	/media/sf_MINCVM/niemann-pick_mbm_complete/2018-11-hari-nuc-data/uncorrected_lsq6/NPC7_H4_W9_processed_N_I_lsq6.mnc	/media/sf_MINCVM/niemann-pick_mbm_complete/2018-11-hari-nuc-data/nuc/NPC7_H4_W9_processed_N_I_lsq6.mnc	/media/sf_MINCVM/niemann-pick_mbm_complete/2018-11-hari-nuc-data/uncorrected_nlin/NPC7_H4_W9_processed_uncorrected_nlin.mnc	/media/sf_MINCVM/niemann-pick_mbm_complete/2018-11-hari-nuc-data/nuc_nlin/NPC7_H4_W9_processed_nuc_nlin.mnc	/media/sf_MINCVM/niemann-pick_mbm_complete/DSURQE_output/NPC7_H4_W9_DSURQEvoted.mnc	19.2	f
57	NPC7_H5	W6	6	het	/media/sf_MINCVM/niemann-pick_mbm_complete/NP-reg_processed/NPC7_H5_W6_processed/voted.mnc	/media/sf_MINCVM/niemann-pick_mbm_complete/NP-reg_processed/NPC7_H5_W6_processed/stats-volumes/NPC7_H5_W6_processed_N_I_lsq6_lsq12_and_nlin_inverted_displ_log_det_abs_fwhm0.2.mnc	/media/sf_MINCVM/niemann-pick_mbm_complete/NP-reg_processed/NPC7_H5_W6_processed/stats-volumes/NPC7_H5_W6_processed_N_I_lsq6_lsq12_and_nlin__concat_inverted_linear_part_displ_log_det_rel_fwhm0.2.mnc	/media/sf_MINCVM/niemann-pick_mbm_complete/NP-reg_processed/NPC7_H5_W6_processed/resampled/NPC7_H5_W6_processed_N_I_lsq6.mnc	/media/sf_MINCVM/niemann-pick_mbm_complete/NP-reg_processed/NPC7_H5_W6_processed/resampled/NPC7_H5_W6_processed_N_I_lsq6_lsq12_and_nlin-resampled.mnc	3	/media/sf_MINCVM/niemann-pick_mbm_complete/2018-11-hari-nuc-data/uncorrected_lsq6/NPC7_H5_W6_processed_N_I_lsq6.mnc	/media/sf_MINCVM/niemann-pick_mbm_complete/2018-11-hari-nuc-data/nuc/NPC7_H5_W6_processed_N_I_lsq6.mnc	/media/sf_MINCVM/niemann-pick_mbm_complete/2018-11-hari-nuc-data/uncorrected_nlin/NPC7_H5_W6_processed_uncorrected_nlin.mnc	/media/sf_MINCVM/niemann-pick_mbm_complete/2018-11-hari-nuc-data/nuc_nlin/NPC7_H5_W6_processed_nuc_nlin.mnc	/media/sf_MINCVM/niemann-pick_mbm_complete/DSURQE_output/NPC7_H5_W6_DSURQEvoted.mnc	19	f
58	NPC7_H5	W9	9	het	/media/sf_MINCVM/niemann-pick_mbm_complete/NP-reg_processed/NPC7_H5_W9_processed/voted.mnc	/media/sf_MINCVM/niemann-pick_mbm_complete/NP-reg_processed/NPC7_H5_W9_processed/stats-volumes/NPC7_H5_W9_processed_N_I_lsq6_lsq12_and_nlin_inverted_displ_log_det_abs_fwhm0.2.mnc	/media/sf_MINCVM/niemann-pick_mbm_complete/NP-reg_processed/NPC7_H5_W9_processed/stats-volumes/NPC7_H5_W9_processed_N_I_lsq6_lsq12_and_nlin__concat_inverted_linear_part_displ_log_det_rel_fwhm0.2.mnc	/media/sf_MINCVM/niemann-pick_mbm_complete/NP-reg_processed/NPC7_H5_W9_processed/resampled/NPC7_H5_W9_processed_N_I_lsq6.mnc	/media/sf_MINCVM/niemann-pick_mbm_complete/NP-reg_processed/NPC7_H5_W9_processed/resampled/NPC7_H5_W9_processed_N_I_lsq6_lsq12_and_nlin-resampled.mnc	6	/media/sf_MINCVM/niemann-pick_mbm_complete/2018-11-hari-nuc-data/uncorrected_lsq6/NPC7_H5_W9_processed_N_I_lsq6.mnc	/media/sf_MINCVM/niemann-pick_mbm_complete/2018-11-hari-nuc-data/nuc/NPC7_H5_W9_processed_N_I_lsq6.mnc	/media/sf_MINCVM/niemann-pick_mbm_complete/2018-11-hari-nuc-data/uncorrected_nlin/NPC7_H5_W9_processed_uncorrected_nlin.mnc	/media/sf_MINCVM/niemann-pick_mbm_complete/2018-11-hari-nuc-data/nuc_nlin/NPC7_H5_W9_processed_nuc_nlin.mnc	/media/sf_MINCVM/niemann-pick_mbm_complete/DSURQE_output/NPC7_H5_W9_DSURQEvoted.mnc	19.8	f
59	NPC7_H6	W6	6	het	/media/sf_MINCVM/niemann-pick_mbm_complete/NP-reg_processed/NPC7_H6_W6_processed/voted.mnc	/media/sf_MINCVM/niemann-pick_mbm_complete/NP-reg_processed/NPC7_H6_W6_processed/stats-volumes/NPC7_H6_W6_processed_N_I_lsq6_lsq12_and_nlin_inverted_displ_log_det_abs_fwhm0.2.mnc	/media/sf_MINCVM/niemann-pick_mbm_complete/NP-reg_processed/NPC7_H6_W6_processed/stats-volumes/NPC7_H6_W6_processed_N_I_lsq6_lsq12_and_nlin__concat_inverted_linear_part_displ_log_det_rel_fwhm0.2.mnc	/media/sf_MINCVM/niemann-pick_mbm_complete/NP-reg_processed/NPC7_H6_W6_processed/resampled/NPC7_H6_W6_processed_N_I_lsq6.mnc	/media/sf_MINCVM/niemann-pick_mbm_complete/NP-reg_processed/NPC7_H6_W6_processed/resampled/NPC7_H6_W6_processed_N_I_lsq6_lsq12_and_nlin-resampled.mnc	3	/media/sf_MINCVM/niemann-pick_mbm_complete/2018-11-hari-nuc-data/uncorrected_lsq6/NPC7_H6_W6_processed_N_I_lsq6.mnc	/media/sf_MINCVM/niemann-pick_mbm_complete/2018-11-hari-nuc-data/nuc/NPC7_H6_W6_processed_N_I_lsq6.mnc	/media/sf_MINCVM/niemann-pick_mbm_complete/2018-11-hari-nuc-data/uncorrected_nlin/NPC7_H6_W6_processed_uncorrected_nlin.mnc	/media/sf_MINCVM/niemann-pick_mbm_complete/2018-11-hari-nuc-data/nuc_nlin/NPC7_H6_W6_processed_nuc_nlin.mnc	/media/sf_MINCVM/niemann-pick_mbm_complete/DSURQE_output/NPC7_H6_W6_DSURQEvoted.mnc	22.7	m
60	NPC7_H7	W6	6	het	/media/sf_MINCVM/niemann-pick_mbm_complete/NP-reg_processed/NPC7_H7_W6_processed/voted.mnc	/media/sf_MINCVM/niemann-pick_mbm_complete/NP-reg_processed/NPC7_H7_W6_processed/stats-volumes/NPC7_H7_W6_processed_N_I_lsq6_lsq12_and_nlin_inverted_displ_log_det_abs_fwhm0.2.mnc	/media/sf_MINCVM/niemann-pick_mbm_complete/NP-reg_processed/NPC7_H7_W6_processed/stats-volumes/NPC7_H7_W6_processed_N_I_lsq6_lsq12_and_nlin__concat_inverted_linear_part_displ_log_det_rel_fwhm0.2.mnc	/media/sf_MINCVM/niemann-pick_mbm_complete/NP-reg_processed/NPC7_H7_W6_processed/resampled/NPC7_H7_W6_processed_N_I_lsq6.mnc	/media/sf_MINCVM/niemann-pick_mbm_complete/NP-reg_processed/NPC7_H7_W6_processed/resampled/NPC7_H7_W6_processed_N_I_lsq6_lsq12_and_nlin-resampled.mnc	3	/media/sf_MINCVM/niemann-pick_mbm_complete/2018-11-hari-nuc-data/uncorrected_lsq6/NPC7_H7_W6_processed_N_I_lsq6.mnc	/media/sf_MINCVM/niemann-pick_mbm_complete/2018-11-hari-nuc-data/nuc/NPC7_H7_W6_processed_N_I_lsq6.mnc	/media/sf_MINCVM/niemann-pick_mbm_complete/2018-11-hari-nuc-data/uncorrected_nlin/NPC7_H7_W6_processed_uncorrected_nlin.mnc	/media/sf_MINCVM/niemann-pick_mbm_complete/2018-11-hari-nuc-data/nuc_nlin/NPC7_H7_W6_processed_nuc_nlin.mnc	/media/sf_MINCVM/niemann-pick_mbm_complete/DSURQE_output/NPC7_H7_W6_DSURQEvoted.mnc	21.7	m
61	NPC7_H8	W6	6	het	/media/sf_MINCVM/niemann-pick_mbm_complete/NP-reg_processed/NPC7_H8_W6_processed/voted.mnc	/media/sf_MINCVM/niemann-pick_mbm_complete/NP-reg_processed/NPC7_H8_W6_processed/stats-volumes/NPC7_H8_W6_processed_N_I_lsq6_lsq12_and_nlin_inverted_displ_log_det_abs_fwhm0.2.mnc	/media/sf_MINCVM/niemann-pick_mbm_complete/NP-reg_processed/NPC7_H8_W6_processed/stats-volumes/NPC7_H8_W6_processed_N_I_lsq6_lsq12_and_nlin__concat_inverted_linear_part_displ_log_det_rel_fwhm0.2.mnc	/media/sf_MINCVM/niemann-pick_mbm_complete/NP-reg_processed/NPC7_H8_W6_processed/resampled/NPC7_H8_W6_processed_N_I_lsq6.mnc	/media/sf_MINCVM/niemann-pick_mbm_complete/NP-reg_processed/NPC7_H8_W6_processed/resampled/NPC7_H8_W6_processed_N_I_lsq6_lsq12_and_nlin-resampled.mnc	3	/media/sf_MINCVM/niemann-pick_mbm_complete/2018-11-hari-nuc-data/uncorrected_lsq6/NPC7_H8_W6_processed_N_I_lsq6.mnc	/media/sf_MINCVM/niemann-pick_mbm_complete/2018-11-hari-nuc-data/nuc/NPC7_H8_W6_processed_N_I_lsq6.mnc	/media/sf_MINCVM/niemann-pick_mbm_complete/2018-11-hari-nuc-data/uncorrected_nlin/NPC7_H8_W6_processed_uncorrected_nlin.mnc	/media/sf_MINCVM/niemann-pick_mbm_complete/2018-11-hari-nuc-data/nuc_nlin/NPC7_H8_W6_processed_nuc_nlin.mnc	/media/sf_MINCVM/niemann-pick_mbm_complete/DSURQE_output/NPC7_H8_W6_DSURQEvoted.mnc	22.6	m
62	NPC7_H9	W6	6	het	/media/sf_MINCVM/niemann-pick_mbm_complete/NP-reg_processed/NPC7_H9_W6_processed/voted.mnc	/media/sf_MINCVM/niemann-pick_mbm_complete/NP-reg_processed/NPC7_H9_W6_processed/stats-volumes/NPC7_H9_W6_processed_N_I_lsq6_lsq12_and_nlin_inverted_displ_log_det_abs_fwhm0.2.mnc	/media/sf_MINCVM/niemann-pick_mbm_complete/NP-reg_processed/NPC7_H9_W6_processed/stats-volumes/NPC7_H9_W6_processed_N_I_lsq6_lsq12_and_nlin__concat_inverted_linear_part_displ_log_det_rel_fwhm0.2.mnc	/media/sf_MINCVM/niemann-pick_mbm_complete/NP-reg_processed/NPC7_H9_W6_processed/resampled/NPC7_H9_W6_processed_N_I_lsq6.mnc	/media/sf_MINCVM/niemann-pick_mbm_complete/NP-reg_processed/NPC7_H9_W6_processed/resampled/NPC7_H9_W6_processed_N_I_lsq6_lsq12_and_nlin-resampled.mnc	3	/media/sf_MINCVM/niemann-pick_mbm_complete/2018-11-hari-nuc-data/uncorrected_lsq6/NPC7_H9_W6_processed_N_I_lsq6.mnc	/media/sf_MINCVM/niemann-pick_mbm_complete/2018-11-hari-nuc-data/nuc/NPC7_H9_W6_processed_N_I_lsq6.mnc	/media/sf_MINCVM/niemann-pick_mbm_complete/2018-11-hari-nuc-data/uncorrected_nlin/NPC7_H9_W6_processed_uncorrected_nlin.mnc	/media/sf_MINCVM/niemann-pick_mbm_complete/2018-11-hari-nuc-data/nuc_nlin/NPC7_H9_W6_processed_nuc_nlin.mnc	/media/sf_MINCVM/niemann-pick_mbm_complete/DSURQE_output/NPC7_H9_W6_DSURQEvoted.mnc	22.4	m
63	NPC7_M1	W6	6	mut	/media/sf_MINCVM/niemann-pick_mbm_complete/NP-reg_processed/NPC7_M1_W6_processed/voted.mnc	/media/sf_MINCVM/niemann-pick_mbm_complete/NP-reg_processed/NPC7_M1_W6_processed/stats-volumes/NPC7_M1_W6_processed_N_I_lsq6_lsq12_and_nlin_inverted_displ_log_det_abs_fwhm0.2.mnc	/media/sf_MINCVM/niemann-pick_mbm_complete/NP-reg_processed/NPC7_M1_W6_processed/stats-volumes/NPC7_M1_W6_processed_N_I_lsq6_lsq12_and_nlin__concat_inverted_linear_part_displ_log_det_rel_fwhm0.2.mnc	/media/sf_MINCVM/niemann-pick_mbm_complete/NP-reg_processed/NPC7_M1_W6_processed/resampled/NPC7_M1_W6_processed_N_I_lsq6.mnc	/media/sf_MINCVM/niemann-pick_mbm_complete/NP-reg_processed/NPC7_M1_W6_processed/resampled/NPC7_M1_W6_processed_N_I_lsq6_lsq12_and_nlin-resampled.mnc	3	/media/sf_MINCVM/niemann-pick_mbm_complete/2018-11-hari-nuc-data/uncorrected_lsq6/NPC7_M1_W6_processed_N_I_lsq6.mnc	/media/sf_MINCVM/niemann-pick_mbm_complete/2018-11-hari-nuc-data/nuc/NPC7_M1_W6_processed_N_I_lsq6.mnc	/media/sf_MINCVM/niemann-pick_mbm_complete/2018-11-hari-nuc-data/uncorrected_nlin/NPC7_M1_W6_processed_uncorrected_nlin.mnc	/media/sf_MINCVM/niemann-pick_mbm_complete/2018-11-hari-nuc-data/nuc_nlin/NPC7_M1_W6_processed_nuc_nlin.mnc	/media/sf_MINCVM/niemann-pick_mbm_complete/DSURQE_output/NPC7_M1_W6_DSURQEvoted.mnc	12.9	f
64	NPC7_M1	W9	9	mut	/media/sf_MINCVM/niemann-pick_mbm_complete/NP-reg_processed/NPC7_M1_W9_processed/voted.mnc	/media/sf_MINCVM/niemann-pick_mbm_complete/NP-reg_processed/NPC7_M1_W9_processed/stats-volumes/NPC7_M1_W9_processed_N_I_lsq6_lsq12_and_nlin_inverted_displ_log_det_abs_fwhm0.2.mnc	/media/sf_MINCVM/niemann-pick_mbm_complete/NP-reg_processed/NPC7_M1_W9_processed/stats-volumes/NPC7_M1_W9_processed_N_I_lsq6_lsq12_and_nlin__concat_inverted_linear_part_displ_log_det_rel_fwhm0.2.mnc	/media/sf_MINCVM/niemann-pick_mbm_complete/NP-reg_processed/NPC7_M1_W9_processed/resampled/NPC7_M1_W9_processed_N_I_lsq6.mnc	/media/sf_MINCVM/niemann-pick_mbm_complete/NP-reg_processed/NPC7_M1_W9_processed/resampled/NPC7_M1_W9_processed_N_I_lsq6_lsq12_and_nlin-resampled.mnc	6	/media/sf_MINCVM/niemann-pick_mbm_complete/2018-11-hari-nuc-data/uncorrected_lsq6/NPC7_M1_W9_processed_N_I_lsq6.mnc	/media/sf_MINCVM/niemann-pick_mbm_complete/2018-11-hari-nuc-data/nuc/NPC7_M1_W9_processed_N_I_lsq6.mnc	/media/sf_MINCVM/niemann-pick_mbm_complete/2018-11-hari-nuc-data/uncorrected_nlin/NPC7_M1_W9_processed_uncorrected_nlin.mnc	/media/sf_MINCVM/niemann-pick_mbm_complete/2018-11-hari-nuc-data/nuc_nlin/NPC7_M1_W9_processed_nuc_nlin.mnc	/media/sf_MINCVM/niemann-pick_mbm_complete/DSURQE_output/NPC7_M1_W9_DSURQEvoted.mnc	11	f
65	NPC7_M2	W6	6	mut	/media/sf_MINCVM/niemann-pick_mbm_complete/NP-reg_processed/NPC7_M2_W6_processed/voted.mnc	/media/sf_MINCVM/niemann-pick_mbm_complete/NP-reg_processed/NPC7_M2_W6_processed/stats-volumes/NPC7_M2_W6_processed_N_I_lsq6_lsq12_and_nlin_inverted_displ_log_det_abs_fwhm0.2.mnc	/media/sf_MINCVM/niemann-pick_mbm_complete/NP-reg_processed/NPC7_M2_W6_processed/stats-volumes/NPC7_M2_W6_processed_N_I_lsq6_lsq12_and_nlin__concat_inverted_linear_part_displ_log_det_rel_fwhm0.2.mnc	/media/sf_MINCVM/niemann-pick_mbm_complete/NP-reg_processed/NPC7_M2_W6_processed/resampled/NPC7_M2_W6_processed_N_I_lsq6.mnc	/media/sf_MINCVM/niemann-pick_mbm_complete/NP-reg_processed/NPC7_M2_W6_processed/resampled/NPC7_M2_W6_processed_N_I_lsq6_lsq12_and_nlin-resampled.mnc	3	/media/sf_MINCVM/niemann-pick_mbm_complete/2018-11-hari-nuc-data/uncorrected_lsq6/NPC7_M2_W6_processed_N_I_lsq6.mnc	/media/sf_MINCVM/niemann-pick_mbm_complete/2018-11-hari-nuc-data/nuc/NPC7_M2_W6_processed_N_I_lsq6.mnc	/media/sf_MINCVM/niemann-pick_mbm_complete/2018-11-hari-nuc-data/uncorrected_nlin/NPC7_M2_W6_processed_uncorrected_nlin.mnc	/media/sf_MINCVM/niemann-pick_mbm_complete/2018-11-hari-nuc-data/nuc_nlin/NPC7_M2_W6_processed_nuc_nlin.mnc	/media/sf_MINCVM/niemann-pick_mbm_complete/DSURQE_output/NPC7_M2_W6_DSURQEvoted.mnc	16.8	f
66	NPC7_M2	W9	9	mut	/media/sf_MINCVM/niemann-pick_mbm_complete/NP-reg_processed/NPC7_M2_W9_processed/voted.mnc	/media/sf_MINCVM/niemann-pick_mbm_complete/NP-reg_processed/NPC7_M2_W9_processed/stats-volumes/NPC7_M2_W9_processed_N_I_lsq6_lsq12_and_nlin_inverted_displ_log_det_abs_fwhm0.2.mnc	/media/sf_MINCVM/niemann-pick_mbm_complete/NP-reg_processed/NPC7_M2_W9_processed/stats-volumes/NPC7_M2_W9_processed_N_I_lsq6_lsq12_and_nlin__concat_inverted_linear_part_displ_log_det_rel_fwhm0.2.mnc	/media/sf_MINCVM/niemann-pick_mbm_complete/NP-reg_processed/NPC7_M2_W9_processed/resampled/NPC7_M2_W9_processed_N_I_lsq6.mnc	/media/sf_MINCVM/niemann-pick_mbm_complete/NP-reg_processed/NPC7_M2_W9_processed/resampled/NPC7_M2_W9_processed_N_I_lsq6_lsq12_and_nlin-resampled.mnc	6	/media/sf_MINCVM/niemann-pick_mbm_complete/2018-11-hari-nuc-data/uncorrected_lsq6/NPC7_M2_W9_processed_N_I_lsq6.mnc	/media/sf_MINCVM/niemann-pick_mbm_complete/2018-11-hari-nuc-data/nuc/NPC7_M2_W9_processed_N_I_lsq6.mnc	/media/sf_MINCVM/niemann-pick_mbm_complete/2018-11-hari-nuc-data/uncorrected_nlin/NPC7_M2_W9_processed_uncorrected_nlin.mnc	/media/sf_MINCVM/niemann-pick_mbm_complete/2018-11-hari-nuc-data/nuc_nlin/NPC7_M2_W9_processed_nuc_nlin.mnc	/media/sf_MINCVM/niemann-pick_mbm_complete/DSURQE_output/NPC7_M2_W9_DSURQEvoted.mnc	13.7	f
67	NPC7_M3	W6	6	mut	/media/sf_MINCVM/niemann-pick_mbm_complete/NP-reg_processed/NPC7_M3_W6_processed/voted.mnc	/media/sf_MINCVM/niemann-pick_mbm_complete/NP-reg_processed/NPC7_M3_W6_processed/stats-volumes/NPC7_M3_W6_processed_N_I_lsq6_lsq12_and_nlin_inverted_displ_log_det_abs_fwhm0.2.mnc	/media/sf_MINCVM/niemann-pick_mbm_complete/NP-reg_processed/NPC7_M3_W6_processed/stats-volumes/NPC7_M3_W6_processed_N_I_lsq6_lsq12_and_nlin__concat_inverted_linear_part_displ_log_det_rel_fwhm0.2.mnc	/media/sf_MINCVM/niemann-pick_mbm_complete/NP-reg_processed/NPC7_M3_W6_processed/resampled/NPC7_M3_W6_processed_N_I_lsq6.mnc	/media/sf_MINCVM/niemann-pick_mbm_complete/NP-reg_processed/NPC7_M3_W6_processed/resampled/NPC7_M3_W6_processed_N_I_lsq6_lsq12_and_nlin-resampled.mnc	3	/media/sf_MINCVM/niemann-pick_mbm_complete/2018-11-hari-nuc-data/uncorrected_lsq6/NPC7_M3_W6_processed_N_I_lsq6.mnc	/media/sf_MINCVM/niemann-pick_mbm_complete/2018-11-hari-nuc-data/nuc/NPC7_M3_W6_processed_N_I_lsq6.mnc	/media/sf_MINCVM/niemann-pick_mbm_complete/2018-11-hari-nuc-data/uncorrected_nlin/NPC7_M3_W6_processed_uncorrected_nlin.mnc	/media/sf_MINCVM/niemann-pick_mbm_complete/2018-11-hari-nuc-data/nuc_nlin/NPC7_M3_W6_processed_nuc_nlin.mnc	/media/sf_MINCVM/niemann-pick_mbm_complete/DSURQE_output/NPC7_M3_W6_DSURQEvoted.mnc	17.8	f
68	NPC7_M3	W9	9	mut	/media/sf_MINCVM/niemann-pick_mbm_complete/NP-reg_processed/NPC7_M3_W9_processed/voted.mnc	/media/sf_MINCVM/niemann-pick_mbm_complete/NP-reg_processed/NPC7_M3_W9_processed/stats-volumes/NPC7_M3_W9_processed_N_I_lsq6_lsq12_and_nlin_inverted_displ_log_det_abs_fwhm0.2.mnc	/media/sf_MINCVM/niemann-pick_mbm_complete/NP-reg_processed/NPC7_M3_W9_processed/stats-volumes/NPC7_M3_W9_processed_N_I_lsq6_lsq12_and_nlin__concat_inverted_linear_part_displ_log_det_rel_fwhm0.2.mnc	/media/sf_MINCVM/niemann-pick_mbm_complete/NP-reg_processed/NPC7_M3_W9_processed/resampled/NPC7_M3_W9_processed_N_I_lsq6.mnc	/media/sf_MINCVM/niemann-pick_mbm_complete/NP-reg_processed/NPC7_M3_W9_processed/resampled/NPC7_M3_W9_processed_N_I_lsq6_lsq12_and_nlin-resampled.mnc	6	/media/sf_MINCVM/niemann-pick_mbm_complete/2018-11-hari-nuc-data/uncorrected_lsq6/NPC7_M3_W9_processed_N_I_lsq6.mnc	/media/sf_MINCVM/niemann-pick_mbm_complete/2018-11-hari-nuc-data/nuc/NPC7_M3_W9_processed_N_I_lsq6.mnc	/media/sf_MINCVM/niemann-pick_mbm_complete/2018-11-hari-nuc-data/uncorrected_nlin/NPC7_M3_W9_processed_uncorrected_nlin.mnc	/media/sf_MINCVM/niemann-pick_mbm_complete/2018-11-hari-nuc-data/nuc_nlin/NPC7_M3_W9_processed_nuc_nlin.mnc	/media/sf_MINCVM/niemann-pick_mbm_complete/DSURQE_output/NPC7_M3_W9_DSURQEvoted.mnc	13.9	f
69	NPC8_C1	W6	6	wt	/media/sf_MINCVM/niemann-pick_mbm_complete/NP-reg_processed/NPC8_C1_W6_processed/voted.mnc	/media/sf_MINCVM/niemann-pick_mbm_complete/NP-reg_processed/NPC8_C1_W6_processed/stats-volumes/NPC8_C1_W6_processed_N_I_lsq6_lsq12_and_nlin_inverted_displ_log_det_abs_fwhm0.2.mnc	/media/sf_MINCVM/niemann-pick_mbm_complete/NP-reg_processed/NPC8_C1_W6_processed/stats-volumes/NPC8_C1_W6_processed_N_I_lsq6_lsq12_and_nlin__concat_inverted_linear_part_displ_log_det_rel_fwhm0.2.mnc	/media/sf_MINCVM/niemann-pick_mbm_complete/NP-reg_processed/NPC8_C1_W6_processed/resampled/NPC8_C1_W6_processed_N_I_lsq6.mnc	/media/sf_MINCVM/niemann-pick_mbm_complete/NP-reg_processed/NPC8_C1_W6_processed/resampled/NPC8_C1_W6_processed_N_I_lsq6_lsq12_and_nlin-resampled.mnc	3	/media/sf_MINCVM/niemann-pick_mbm_complete/2018-11-hari-nuc-data/uncorrected_lsq6/NPC8_C1_W6_processed_N_I_lsq6.mnc	/media/sf_MINCVM/niemann-pick_mbm_complete/2018-11-hari-nuc-data/nuc/NPC8_C1_W6_processed_N_I_lsq6.mnc	/media/sf_MINCVM/niemann-pick_mbm_complete/2018-11-hari-nuc-data/uncorrected_nlin/NPC8_C1_W6_processed_uncorrected_nlin.mnc	/media/sf_MINCVM/niemann-pick_mbm_complete/2018-11-hari-nuc-data/nuc_nlin/NPC8_C1_W6_processed_nuc_nlin.mnc	/media/sf_MINCVM/niemann-pick_mbm_complete/DSURQE_output/NPC8_C1_W6_DSURQEvoted.mnc	20.1	m
70	NPC8_C2	W6	6	wt	/media/sf_MINCVM/niemann-pick_mbm_complete/NP-reg_processed/NPC8_C2_W6_processed/voted.mnc	/media/sf_MINCVM/niemann-pick_mbm_complete/NP-reg_processed/NPC8_C2_W6_processed/stats-volumes/NPC8_C2_W6_processed_N_I_lsq6_lsq12_and_nlin_inverted_displ_log_det_abs_fwhm0.2.mnc	/media/sf_MINCVM/niemann-pick_mbm_complete/NP-reg_processed/NPC8_C2_W6_processed/stats-volumes/NPC8_C2_W6_processed_N_I_lsq6_lsq12_and_nlin__concat_inverted_linear_part_displ_log_det_rel_fwhm0.2.mnc	/media/sf_MINCVM/niemann-pick_mbm_complete/NP-reg_processed/NPC8_C2_W6_processed/resampled/NPC8_C2_W6_processed_N_I_lsq6.mnc	/media/sf_MINCVM/niemann-pick_mbm_complete/NP-reg_processed/NPC8_C2_W6_processed/resampled/NPC8_C2_W6_processed_N_I_lsq6_lsq12_and_nlin-resampled.mnc	3	/media/sf_MINCVM/niemann-pick_mbm_complete/2018-11-hari-nuc-data/uncorrected_lsq6/NPC8_C2_W6_processed_N_I_lsq6.mnc	/media/sf_MINCVM/niemann-pick_mbm_complete/2018-11-hari-nuc-data/nuc/NPC8_C2_W6_processed_N_I_lsq6.mnc	/media/sf_MINCVM/niemann-pick_mbm_complete/2018-11-hari-nuc-data/uncorrected_nlin/NPC8_C2_W6_processed_uncorrected_nlin.mnc	/media/sf_MINCVM/niemann-pick_mbm_complete/2018-11-hari-nuc-data/nuc_nlin/NPC8_C2_W6_processed_nuc_nlin.mnc	/media/sf_MINCVM/niemann-pick_mbm_complete/DSURQE_output/NPC8_C2_W6_DSURQEvoted.mnc	21.4	m
71	NPC8_C3	W6	6	wt	/media/sf_MINCVM/niemann-pick_mbm_complete/NP-reg_processed/NPC8_C3_W6_processed/voted.mnc	/media/sf_MINCVM/niemann-pick_mbm_complete/NP-reg_processed/NPC8_C3_W6_processed/stats-volumes/NPC8_C3_W6_processed_N_I_lsq6_lsq12_and_nlin_inverted_displ_log_det_abs_fwhm0.2.mnc	/media/sf_MINCVM/niemann-pick_mbm_complete/NP-reg_processed/NPC8_C3_W6_processed/stats-volumes/NPC8_C3_W6_processed_N_I_lsq6_lsq12_and_nlin__concat_inverted_linear_part_displ_log_det_rel_fwhm0.2.mnc	/media/sf_MINCVM/niemann-pick_mbm_complete/NP-reg_processed/NPC8_C3_W6_processed/resampled/NPC8_C3_W6_processed_N_I_lsq6.mnc	/media/sf_MINCVM/niemann-pick_mbm_complete/NP-reg_processed/NPC8_C3_W6_processed/resampled/NPC8_C3_W6_processed_N_I_lsq6_lsq12_and_nlin-resampled.mnc	3	/media/sf_MINCVM/niemann-pick_mbm_complete/2018-11-hari-nuc-data/uncorrected_lsq6/NPC8_C3_W6_processed_N_I_lsq6.mnc	/media/sf_MINCVM/niemann-pick_mbm_complete/2018-11-hari-nuc-data/nuc/NPC8_C3_W6_processed_N_I_lsq6.mnc	/media/sf_MINCVM/niemann-pick_mbm_complete/2018-11-hari-nuc-data/uncorrected_nlin/NPC8_C3_W6_processed_uncorrected_nlin.mnc	/media/sf_MINCVM/niemann-pick_mbm_complete/2018-11-hari-nuc-data/nuc_nlin/NPC8_C3_W6_processed_nuc_nlin.mnc	/media/sf_MINCVM/niemann-pick_mbm_complete/DSURQE_output/NPC8_C3_W6_DSURQEvoted.mnc	20.5	m
72	NPC8_M1	W6	6	mut	/media/sf_MINCVM/niemann-pick_mbm_complete/NP-reg_processed/NPC8_M1_W6_processed/voted.mnc	/media/sf_MINCVM/niemann-pick_mbm_complete/NP-reg_processed/NPC8_M1_W6_processed/stats-volumes/NPC8_M1_W6_processed_N_I_lsq6_lsq12_and_nlin_inverted_displ_log_det_abs_fwhm0.2.mnc	/media/sf_MINCVM/niemann-pick_mbm_complete/NP-reg_processed/NPC8_M1_W6_processed/stats-volumes/NPC8_M1_W6_processed_N_I_lsq6_lsq12_and_nlin__concat_inverted_linear_part_displ_log_det_rel_fwhm0.2.mnc	/media/sf_MINCVM/niemann-pick_mbm_complete/NP-reg_processed/NPC8_M1_W6_processed/resampled/NPC8_M1_W6_processed_N_I_lsq6.mnc	/media/sf_MINCVM/niemann-pick_mbm_complete/NP-reg_processed/NPC8_M1_W6_processed/resampled/NPC8_M1_W6_processed_N_I_lsq6_lsq12_and_nlin-resampled.mnc	3	/media/sf_MINCVM/niemann-pick_mbm_complete/2018-11-hari-nuc-data/uncorrected_lsq6/NPC8_M1_W6_processed_N_I_lsq6.mnc	/media/sf_MINCVM/niemann-pick_mbm_complete/2018-11-hari-nuc-data/nuc/NPC8_M1_W6_processed_N_I_lsq6.mnc	/media/sf_MINCVM/niemann-pick_mbm_complete/2018-11-hari-nuc-data/uncorrected_nlin/NPC8_M1_W6_processed_uncorrected_nlin.mnc	/media/sf_MINCVM/niemann-pick_mbm_complete/2018-11-hari-nuc-data/nuc_nlin/NPC8_M1_W6_processed_nuc_nlin.mnc	/media/sf_MINCVM/niemann-pick_mbm_complete/DSURQE_output/NPC8_M1_W6_DSURQEvoted.mnc	19.1	m
73	NPC8_M2	W6	6	mut	/media/sf_MINCVM/niemann-pick_mbm_complete/NP-reg_processed/NPC8_M2_W6_processed/voted.mnc	/media/sf_MINCVM/niemann-pick_mbm_complete/NP-reg_processed/NPC8_M2_W6_processed/stats-volumes/NPC8_M2_W6_processed_N_I_lsq6_lsq12_and_nlin_inverted_displ_log_det_abs_fwhm0.2.mnc	/media/sf_MINCVM/niemann-pick_mbm_complete/NP-reg_processed/NPC8_M2_W6_processed/stats-volumes/NPC8_M2_W6_processed_N_I_lsq6_lsq12_and_nlin__concat_inverted_linear_part_displ_log_det_rel_fwhm0.2.mnc	/media/sf_MINCVM/niemann-pick_mbm_complete/NP-reg_processed/NPC8_M2_W6_processed/resampled/NPC8_M2_W6_processed_N_I_lsq6.mnc	/media/sf_MINCVM/niemann-pick_mbm_complete/NP-reg_processed/NPC8_M2_W6_processed/resampled/NPC8_M2_W6_processed_N_I_lsq6_lsq12_and_nlin-resampled.mnc	3	/media/sf_MINCVM/niemann-pick_mbm_complete/2018-11-hari-nuc-data/uncorrected_lsq6/NPC8_M2_W6_processed_N_I_lsq6.mnc	/media/sf_MINCVM/niemann-pick_mbm_complete/2018-11-hari-nuc-data/nuc/NPC8_M2_W6_processed_N_I_lsq6.mnc	/media/sf_MINCVM/niemann-pick_mbm_complete/2018-11-hari-nuc-data/uncorrected_nlin/NPC8_M2_W6_processed_uncorrected_nlin.mnc	/media/sf_MINCVM/niemann-pick_mbm_complete/2018-11-hari-nuc-data/nuc_nlin/NPC8_M2_W6_processed_nuc_nlin.mnc	/media/sf_MINCVM/niemann-pick_mbm_complete/DSURQE_output/NPC8_M2_W6_DSURQEvoted.mnc	16.9	f
74	NPC9_C1	W6	6	wt	/media/sf_MINCVM/niemann-pick_mbm_complete/NP-reg_processed/NPC9_C1_W6_processed/voted.mnc	/media/sf_MINCVM/niemann-pick_mbm_complete/NP-reg_processed/NPC9_C1_W6_processed/stats-volumes/NPC9_C1_W6_processed_N_I_lsq6_lsq12_and_nlin_inverted_displ_log_det_abs_fwhm0.2.mnc	/media/sf_MINCVM/niemann-pick_mbm_complete/NP-reg_processed/NPC9_C1_W6_processed/stats-volumes/NPC9_C1_W6_processed_N_I_lsq6_lsq12_and_nlin__concat_inverted_linear_part_displ_log_det_rel_fwhm0.2.mnc	/media/sf_MINCVM/niemann-pick_mbm_complete/NP-reg_processed/NPC9_C1_W6_processed/resampled/NPC9_C1_W6_processed_N_I_lsq6.mnc	/media/sf_MINCVM/niemann-pick_mbm_complete/NP-reg_processed/NPC9_C1_W6_processed/resampled/NPC9_C1_W6_processed_N_I_lsq6_lsq12_and_nlin-resampled.mnc	3	/media/sf_MINCVM/niemann-pick_mbm_complete/2018-11-hari-nuc-data/uncorrected_lsq6/NPC9_C1_W6_processed_N_I_lsq6.mnc	/media/sf_MINCVM/niemann-pick_mbm_complete/2018-11-hari-nuc-data/nuc/NPC9_C1_W6_processed_N_I_lsq6.mnc	/media/sf_MINCVM/niemann-pick_mbm_complete/2018-11-hari-nuc-data/uncorrected_nlin/NPC9_C1_W6_processed_uncorrected_nlin.mnc	/media/sf_MINCVM/niemann-pick_mbm_complete/2018-11-hari-nuc-data/nuc_nlin/NPC9_C1_W6_processed_nuc_nlin.mnc	/media/sf_MINCVM/niemann-pick_mbm_complete/DSURQE_output/NPC9_C1_W6_DSURQEvoted.mnc	19.9	f
75	NPC9_C1	W9	9	wt	/media/sf_MINCVM/niemann-pick_mbm_complete/NP-reg_processed/NPC9_C1_W9_processed/voted.mnc	/media/sf_MINCVM/niemann-pick_mbm_complete/NP-reg_processed/NPC9_C1_W9_processed/stats-volumes/NPC9_C1_W9_processed_N_I_lsq6_lsq12_and_nlin_inverted_displ_log_det_abs_fwhm0.2.mnc	/media/sf_MINCVM/niemann-pick_mbm_complete/NP-reg_processed/NPC9_C1_W9_processed/stats-volumes/NPC9_C1_W9_processed_N_I_lsq6_lsq12_and_nlin__concat_inverted_linear_part_displ_log_det_rel_fwhm0.2.mnc	/media/sf_MINCVM/niemann-pick_mbm_complete/NP-reg_processed/NPC9_C1_W9_processed/resampled/NPC9_C1_W9_processed_N_I_lsq6.mnc	/media/sf_MINCVM/niemann-pick_mbm_complete/NP-reg_processed/NPC9_C1_W9_processed/resampled/NPC9_C1_W9_processed_N_I_lsq6_lsq12_and_nlin-resampled.mnc	6	/media/sf_MINCVM/niemann-pick_mbm_complete/2018-11-hari-nuc-data/uncorrected_lsq6/NPC9_C1_W9_processed_N_I_lsq6.mnc	/media/sf_MINCVM/niemann-pick_mbm_complete/2018-11-hari-nuc-data/nuc/NPC9_C1_W9_processed_N_I_lsq6.mnc	/media/sf_MINCVM/niemann-pick_mbm_complete/2018-11-hari-nuc-data/uncorrected_nlin/NPC9_C1_W9_processed_uncorrected_nlin.mnc	/media/sf_MINCVM/niemann-pick_mbm_complete/2018-11-hari-nuc-data/nuc_nlin/NPC9_C1_W9_processed_nuc_nlin.mnc	/media/sf_MINCVM/niemann-pick_mbm_complete/DSURQE_output/NPC9_C1_W9_DSURQEvoted.mnc	28.2	f
76	NPC9_C2	W6	6	wt	/media/sf_MINCVM/niemann-pick_mbm_complete/NP-reg_processed/NPC9_C2_W6_processed/voted.mnc	/media/sf_MINCVM/niemann-pick_mbm_complete/NP-reg_processed/NPC9_C2_W6_processed/stats-volumes/NPC9_C2_W6_processed_N_I_lsq6_lsq12_and_nlin_inverted_displ_log_det_abs_fwhm0.2.mnc	/media/sf_MINCVM/niemann-pick_mbm_complete/NP-reg_processed/NPC9_C2_W6_processed/stats-volumes/NPC9_C2_W6_processed_N_I_lsq6_lsq12_and_nlin__concat_inverted_linear_part_displ_log_det_rel_fwhm0.2.mnc	/media/sf_MINCVM/niemann-pick_mbm_complete/NP-reg_processed/NPC9_C2_W6_processed/resampled/NPC9_C2_W6_processed_N_I_lsq6.mnc	/media/sf_MINCVM/niemann-pick_mbm_complete/NP-reg_processed/NPC9_C2_W6_processed/resampled/NPC9_C2_W6_processed_N_I_lsq6_lsq12_and_nlin-resampled.mnc	3	/media/sf_MINCVM/niemann-pick_mbm_complete/2018-11-hari-nuc-data/uncorrected_lsq6/NPC9_C2_W6_processed_N_I_lsq6.mnc	/media/sf_MINCVM/niemann-pick_mbm_complete/2018-11-hari-nuc-data/nuc/NPC9_C2_W6_processed_N_I_lsq6.mnc	/media/sf_MINCVM/niemann-pick_mbm_complete/2018-11-hari-nuc-data/uncorrected_nlin/NPC9_C2_W6_processed_uncorrected_nlin.mnc	/media/sf_MINCVM/niemann-pick_mbm_complete/2018-11-hari-nuc-data/nuc_nlin/NPC9_C2_W6_processed_nuc_nlin.mnc	/media/sf_MINCVM/niemann-pick_mbm_complete/DSURQE_output/NPC9_C2_W6_DSURQEvoted.mnc	21.7	m
77	NPC9_C2	W9	9	wt	/media/sf_MINCVM/niemann-pick_mbm_complete/NP-reg_processed/NPC9_C2_W9_processed/voted.mnc	/media/sf_MINCVM/niemann-pick_mbm_complete/NP-reg_processed/NPC9_C2_W9_processed/stats-volumes/NPC9_C2_W9_processed_N_I_lsq6_lsq12_and_nlin_inverted_displ_log_det_abs_fwhm0.2.mnc	/media/sf_MINCVM/niemann-pick_mbm_complete/NP-reg_processed/NPC9_C2_W9_processed/stats-volumes/NPC9_C2_W9_processed_N_I_lsq6_lsq12_and_nlin__concat_inverted_linear_part_displ_log_det_rel_fwhm0.2.mnc	/media/sf_MINCVM/niemann-pick_mbm_complete/NP-reg_processed/NPC9_C2_W9_processed/resampled/NPC9_C2_W9_processed_N_I_lsq6.mnc	/media/sf_MINCVM/niemann-pick_mbm_complete/NP-reg_processed/NPC9_C2_W9_processed/resampled/NPC9_C2_W9_processed_N_I_lsq6_lsq12_and_nlin-resampled.mnc	6	/media/sf_MINCVM/niemann-pick_mbm_complete/2018-11-hari-nuc-data/uncorrected_lsq6/NPC9_C2_W9_processed_N_I_lsq6.mnc	/media/sf_MINCVM/niemann-pick_mbm_complete/2018-11-hari-nuc-data/nuc/NPC9_C2_W9_processed_N_I_lsq6.mnc	/media/sf_MINCVM/niemann-pick_mbm_complete/2018-11-hari-nuc-data/uncorrected_nlin/NPC9_C2_W9_processed_uncorrected_nlin.mnc	/media/sf_MINCVM/niemann-pick_mbm_complete/2018-11-hari-nuc-data/nuc_nlin/NPC9_C2_W9_processed_nuc_nlin.mnc	/media/sf_MINCVM/niemann-pick_mbm_complete/DSURQE_output/NPC9_C2_W9_DSURQEvoted.mnc	23.9	m
78	NPC9_H1	W6	6	het	/media/sf_MINCVM/niemann-pick_mbm_complete/NP-reg_processed/NPC9_H1_W6_processed/voted.mnc	/media/sf_MINCVM/niemann-pick_mbm_complete/NP-reg_processed/NPC9_H1_W6_processed/stats-volumes/NPC9_H1_W6_processed_N_I_lsq6_lsq12_and_nlin_inverted_displ_log_det_abs_fwhm0.2.mnc	/media/sf_MINCVM/niemann-pick_mbm_complete/NP-reg_processed/NPC9_H1_W6_processed/stats-volumes/NPC9_H1_W6_processed_N_I_lsq6_lsq12_and_nlin__concat_inverted_linear_part_displ_log_det_rel_fwhm0.2.mnc	/media/sf_MINCVM/niemann-pick_mbm_complete/NP-reg_processed/NPC9_H1_W6_processed/resampled/NPC9_H1_W6_processed_N_I_lsq6.mnc	/media/sf_MINCVM/niemann-pick_mbm_complete/NP-reg_processed/NPC9_H1_W6_processed/resampled/NPC9_H1_W6_processed_N_I_lsq6_lsq12_and_nlin-resampled.mnc	3	/media/sf_MINCVM/niemann-pick_mbm_complete/2018-11-hari-nuc-data/uncorrected_lsq6/NPC9_H1_W6_processed_N_I_lsq6.mnc	/media/sf_MINCVM/niemann-pick_mbm_complete/2018-11-hari-nuc-data/nuc/NPC9_H1_W6_processed_N_I_lsq6.mnc	/media/sf_MINCVM/niemann-pick_mbm_complete/2018-11-hari-nuc-data/uncorrected_nlin/NPC9_H1_W6_processed_uncorrected_nlin.mnc	/media/sf_MINCVM/niemann-pick_mbm_complete/2018-11-hari-nuc-data/nuc_nlin/NPC9_H1_W6_processed_nuc_nlin.mnc	/media/sf_MINCVM/niemann-pick_mbm_complete/DSURQE_output/NPC9_H1_W6_DSURQEvoted.mnc	24.3	m
79	NPC9_H1	W9	9	het	/media/sf_MINCVM/niemann-pick_mbm_complete/NP-reg_processed/NPC9_H1_W9_processed/voted.mnc	/media/sf_MINCVM/niemann-pick_mbm_complete/NP-reg_processed/NPC9_H1_W9_processed/stats-volumes/NPC9_H1_W9_processed_N_I_lsq6_lsq12_and_nlin_inverted_displ_log_det_abs_fwhm0.2.mnc	/media/sf_MINCVM/niemann-pick_mbm_complete/NP-reg_processed/NPC9_H1_W9_processed/stats-volumes/NPC9_H1_W9_processed_N_I_lsq6_lsq12_and_nlin__concat_inverted_linear_part_displ_log_det_rel_fwhm0.2.mnc	/media/sf_MINCVM/niemann-pick_mbm_complete/NP-reg_processed/NPC9_H1_W9_processed/resampled/NPC9_H1_W9_processed_N_I_lsq6.mnc	/media/sf_MINCVM/niemann-pick_mbm_complete/NP-reg_processed/NPC9_H1_W9_processed/resampled/NPC9_H1_W9_processed_N_I_lsq6_lsq12_and_nlin-resampled.mnc	6	/media/sf_MINCVM/niemann-pick_mbm_complete/2018-11-hari-nuc-data/uncorrected_lsq6/NPC9_H1_W9_processed_N_I_lsq6.mnc	/media/sf_MINCVM/niemann-pick_mbm_complete/2018-11-hari-nuc-data/nuc/NPC9_H1_W9_processed_N_I_lsq6.mnc	/media/sf_MINCVM/niemann-pick_mbm_complete/2018-11-hari-nuc-data/uncorrected_nlin/NPC9_H1_W9_processed_uncorrected_nlin.mnc	/media/sf_MINCVM/niemann-pick_mbm_complete/2018-11-hari-nuc-data/nuc_nlin/NPC9_H1_W9_processed_nuc_nlin.mnc	/media/sf_MINCVM/niemann-pick_mbm_complete/DSURQE_output/NPC9_H1_W9_DSURQEvoted.mnc	26.2	m
80	NPC9_H2	W6	6	het	/media/sf_MINCVM/niemann-pick_mbm_complete/NP-reg_processed/NPC9_H2_W6_processed/voted.mnc	/media/sf_MINCVM/niemann-pick_mbm_complete/NP-reg_processed/NPC9_H2_W6_processed/stats-volumes/NPC9_H2_W6_processed_N_I_lsq6_lsq12_and_nlin_inverted_displ_log_det_abs_fwhm0.2.mnc	/media/sf_MINCVM/niemann-pick_mbm_complete/NP-reg_processed/NPC9_H2_W6_processed/stats-volumes/NPC9_H2_W6_processed_N_I_lsq6_lsq12_and_nlin__concat_inverted_linear_part_displ_log_det_rel_fwhm0.2.mnc	/media/sf_MINCVM/niemann-pick_mbm_complete/NP-reg_processed/NPC9_H2_W6_processed/resampled/NPC9_H2_W6_processed_N_I_lsq6.mnc	/media/sf_MINCVM/niemann-pick_mbm_complete/NP-reg_processed/NPC9_H2_W6_processed/resampled/NPC9_H2_W6_processed_N_I_lsq6_lsq12_and_nlin-resampled.mnc	3	/media/sf_MINCVM/niemann-pick_mbm_complete/2018-11-hari-nuc-data/uncorrected_lsq6/NPC9_H2_W6_processed_N_I_lsq6.mnc	/media/sf_MINCVM/niemann-pick_mbm_complete/2018-11-hari-nuc-data/nuc/NPC9_H2_W6_processed_N_I_lsq6.mnc	/media/sf_MINCVM/niemann-pick_mbm_complete/2018-11-hari-nuc-data/uncorrected_nlin/NPC9_H2_W6_processed_uncorrected_nlin.mnc	/media/sf_MINCVM/niemann-pick_mbm_complete/2018-11-hari-nuc-data/nuc_nlin/NPC9_H2_W6_processed_nuc_nlin.mnc	/media/sf_MINCVM/niemann-pick_mbm_complete/DSURQE_output/NPC9_H2_W6_DSURQEvoted.mnc	19	f
81	NPC9_H2	W9	9	het	/media/sf_MINCVM/niemann-pick_mbm_complete/NP-reg_processed/NPC9_H2_W9_processed/voted.mnc	/media/sf_MINCVM/niemann-pick_mbm_complete/NP-reg_processed/NPC9_H2_W9_processed/stats-volumes/NPC9_H2_W9_processed_N_I_lsq6_lsq12_and_nlin_inverted_displ_log_det_abs_fwhm0.2.mnc	/media/sf_MINCVM/niemann-pick_mbm_complete/NP-reg_processed/NPC9_H2_W9_processed/stats-volumes/NPC9_H2_W9_processed_N_I_lsq6_lsq12_and_nlin__concat_inverted_linear_part_displ_log_det_rel_fwhm0.2.mnc	/media/sf_MINCVM/niemann-pick_mbm_complete/NP-reg_processed/NPC9_H2_W9_processed/resampled/NPC9_H2_W9_processed_N_I_lsq6.mnc	/media/sf_MINCVM/niemann-pick_mbm_complete/NP-reg_processed/NPC9_H2_W9_processed/resampled/NPC9_H2_W9_processed_N_I_lsq6_lsq12_and_nlin-resampled.mnc	6	/media/sf_MINCVM/niemann-pick_mbm_complete/2018-11-hari-nuc-data/uncorrected_lsq6/NPC9_H2_W9_processed_N_I_lsq6.mnc	/media/sf_MINCVM/niemann-pick_mbm_complete/2018-11-hari-nuc-data/nuc/NPC9_H2_W9_processed_N_I_lsq6.mnc	/media/sf_MINCVM/niemann-pick_mbm_complete/2018-11-hari-nuc-data/uncorrected_nlin/NPC9_H2_W9_processed_uncorrected_nlin.mnc	/media/sf_MINCVM/niemann-pick_mbm_complete/2018-11-hari-nuc-data/nuc_nlin/NPC9_H2_W9_processed_nuc_nlin.mnc	/media/sf_MINCVM/niemann-pick_mbm_complete/DSURQE_output/NPC9_H2_W9_DSURQEvoted.mnc	20.8	f
82	NPC9_M1	W6	6	mut	/media/sf_MINCVM/niemann-pick_mbm_complete/NP-reg_processed/NPC9_M1_W6_processed/voted.mnc	/media/sf_MINCVM/niemann-pick_mbm_complete/NP-reg_processed/NPC9_M1_W6_processed/stats-volumes/NPC9_M1_W6_processed_N_I_lsq6_lsq12_and_nlin_inverted_displ_log_det_abs_fwhm0.2.mnc	/media/sf_MINCVM/niemann-pick_mbm_complete/NP-reg_processed/NPC9_M1_W6_processed/stats-volumes/NPC9_M1_W6_processed_N_I_lsq6_lsq12_and_nlin__concat_inverted_linear_part_displ_log_det_rel_fwhm0.2.mnc	/media/sf_MINCVM/niemann-pick_mbm_complete/NP-reg_processed/NPC9_M1_W6_processed/resampled/NPC9_M1_W6_processed_N_I_lsq6.mnc	/media/sf_MINCVM/niemann-pick_mbm_complete/NP-reg_processed/NPC9_M1_W6_processed/resampled/NPC9_M1_W6_processed_N_I_lsq6_lsq12_and_nlin-resampled.mnc	3	/media/sf_MINCVM/niemann-pick_mbm_complete/2018-11-hari-nuc-data/uncorrected_lsq6/NPC9_M1_W6_processed_N_I_lsq6.mnc	/media/sf_MINCVM/niemann-pick_mbm_complete/2018-11-hari-nuc-data/nuc/NPC9_M1_W6_processed_N_I_lsq6.mnc	/media/sf_MINCVM/niemann-pick_mbm_complete/2018-11-hari-nuc-data/uncorrected_nlin/NPC9_M1_W6_processed_uncorrected_nlin.mnc	/media/sf_MINCVM/niemann-pick_mbm_complete/2018-11-hari-nuc-data/nuc_nlin/NPC9_M1_W6_processed_nuc_nlin.mnc	/media/sf_MINCVM/niemann-pick_mbm_complete/DSURQE_output/NPC9_M1_W6_DSURQEvoted.mnc	18	m
83	NPC9_M1	W9	9	mut	/media/sf_MINCVM/niemann-pick_mbm_complete/NP-reg_processed/NPC9_M1_W9_processed/voted.mnc	/media/sf_MINCVM/niemann-pick_mbm_complete/NP-reg_processed/NPC9_M1_W9_processed/stats-volumes/NPC9_M1_W9_processed_N_I_lsq6_lsq12_and_nlin_inverted_displ_log_det_abs_fwhm0.2.mnc	/media/sf_MINCVM/niemann-pick_mbm_complete/NP-reg_processed/NPC9_M1_W9_processed/stats-volumes/NPC9_M1_W9_processed_N_I_lsq6_lsq12_and_nlin__concat_inverted_linear_part_displ_log_det_rel_fwhm0.2.mnc	/media/sf_MINCVM/niemann-pick_mbm_complete/NP-reg_processed/NPC9_M1_W9_processed/resampled/NPC9_M1_W9_processed_N_I_lsq6.mnc	/media/sf_MINCVM/niemann-pick_mbm_complete/NP-reg_processed/NPC9_M1_W9_processed/resampled/NPC9_M1_W9_processed_N_I_lsq6_lsq12_and_nlin-resampled.mnc	6	/media/sf_MINCVM/niemann-pick_mbm_complete/2018-11-hari-nuc-data/uncorrected_lsq6/NPC9_M1_W9_processed_N_I_lsq6.mnc	/media/sf_MINCVM/niemann-pick_mbm_complete/2018-11-hari-nuc-data/nuc/NPC9_M1_W9_processed_N_I_lsq6.mnc	/media/sf_MINCVM/niemann-pick_mbm_complete/2018-11-hari-nuc-data/uncorrected_nlin/NPC9_M1_W9_processed_uncorrected_nlin.mnc	/media/sf_MINCVM/niemann-pick_mbm_complete/2018-11-hari-nuc-data/nuc_nlin/NPC9_M1_W9_processed_nuc_nlin.mnc	/media/sf_MINCVM/niemann-pick_mbm_complete/DSURQE_output/NPC9_M1_W9_DSURQEvoted.mnc	16	m
84	NPC9_M2	W6	6	mut	/media/sf_MINCVM/niemann-pick_mbm_complete/NP-reg_processed/NPC9_M2_W6_processed/voted.mnc	/media/sf_MINCVM/niemann-pick_mbm_complete/NP-reg_processed/NPC9_M2_W6_processed/stats-volumes/NPC9_M2_W6_processed_N_I_lsq6_lsq12_and_nlin_inverted_displ_log_det_abs_fwhm0.2.mnc	/media/sf_MINCVM/niemann-pick_mbm_complete/NP-reg_processed/NPC9_M2_W6_processed/stats-volumes/NPC9_M2_W6_processed_N_I_lsq6_lsq12_and_nlin__concat_inverted_linear_part_displ_log_det_rel_fwhm0.2.mnc	/media/sf_MINCVM/niemann-pick_mbm_complete/NP-reg_processed/NPC9_M2_W6_processed/resampled/NPC9_M2_W6_processed_N_I_lsq6.mnc	/media/sf_MINCVM/niemann-pick_mbm_complete/NP-reg_processed/NPC9_M2_W6_processed/resampled/NPC9_M2_W6_processed_N_I_lsq6_lsq12_and_nlin-resampled.mnc	3	/media/sf_MINCVM/niemann-pick_mbm_complete/2018-11-hari-nuc-data/uncorrected_lsq6/NPC9_M2_W6_processed_N_I_lsq6.mnc	/media/sf_MINCVM/niemann-pick_mbm_complete/2018-11-hari-nuc-data/nuc/NPC9_M2_W6_processed_N_I_lsq6.mnc	/media/sf_MINCVM/niemann-pick_mbm_complete/2018-11-hari-nuc-data/uncorrected_nlin/NPC9_M2_W6_processed_uncorrected_nlin.mnc	/media/sf_MINCVM/niemann-pick_mbm_complete/2018-11-hari-nuc-data/nuc_nlin/NPC9_M2_W6_processed_nuc_nlin.mnc	/media/sf_MINCVM/niemann-pick_mbm_complete/DSURQE_output/NPC9_M2_W6_DSURQEvoted.mnc	16.5	f
85	NPC9_M2	W9	9	mut	/media/sf_MINCVM/niemann-pick_mbm_complete/NP-reg_processed/NPC9_M2_W9_processed/voted.mnc	/media/sf_MINCVM/niemann-pick_mbm_complete/NP-reg_processed/NPC9_M2_W9_processed/stats-volumes/NPC9_M2_W9_processed_N_I_lsq6_lsq12_and_nlin_inverted_displ_log_det_abs_fwhm0.2.mnc	/media/sf_MINCVM/niemann-pick_mbm_complete/NP-reg_processed/NPC9_M2_W9_processed/stats-volumes/NPC9_M2_W9_processed_N_I_lsq6_lsq12_and_nlin__concat_inverted_linear_part_displ_log_det_rel_fwhm0.2.mnc	/media/sf_MINCVM/niemann-pick_mbm_complete/NP-reg_processed/NPC9_M2_W9_processed/resampled/NPC9_M2_W9_processed_N_I_lsq6.mnc	/media/sf_MINCVM/niemann-pick_mbm_complete/NP-reg_processed/NPC9_M2_W9_processed/resampled/NPC9_M2_W9_processed_N_I_lsq6_lsq12_and_nlin-resampled.mnc	6	/media/sf_MINCVM/niemann-pick_mbm_complete/2018-11-hari-nuc-data/uncorrected_lsq6/NPC9_M2_W9_processed_N_I_lsq6.mnc	/media/sf_MINCVM/niemann-pick_mbm_complete/2018-11-hari-nuc-data/nuc/NPC9_M2_W9_processed_N_I_lsq6.mnc	/media/sf_MINCVM/niemann-pick_mbm_complete/2018-11-hari-nuc-data/uncorrected_nlin/NPC9_M2_W9_processed_uncorrected_nlin.mnc	/media/sf_MINCVM/niemann-pick_mbm_complete/2018-11-hari-nuc-data/nuc_nlin/NPC9_M2_W9_processed_nuc_nlin.mnc	/media/sf_MINCVM/niemann-pick_mbm_complete/DSURQE_output/NPC9_M2_W9_DSURQEvoted.mnc	15	f
86	NPC9_M3	W6	6	mut	/media/sf_MINCVM/niemann-pick_mbm_complete/NP-reg_processed/NPC9_M3_W6_processed/voted.mnc	/media/sf_MINCVM/niemann-pick_mbm_complete/NP-reg_processed/NPC9_M3_W6_processed/stats-volumes/NPC9_M3_W6_processed_N_I_lsq6_lsq12_and_nlin_inverted_displ_log_det_abs_fwhm0.2.mnc	/media/sf_MINCVM/niemann-pick_mbm_complete/NP-reg_processed/NPC9_M3_W6_processed/stats-volumes/NPC9_M3_W6_processed_N_I_lsq6_lsq12_and_nlin__concat_inverted_linear_part_displ_log_det_rel_fwhm0.2.mnc	/media/sf_MINCVM/niemann-pick_mbm_complete/NP-reg_processed/NPC9_M3_W6_processed/resampled/NPC9_M3_W6_processed_N_I_lsq6.mnc	/media/sf_MINCVM/niemann-pick_mbm_complete/NP-reg_processed/NPC9_M3_W6_processed/resampled/NPC9_M3_W6_processed_N_I_lsq6_lsq12_and_nlin-resampled.mnc	3	/media/sf_MINCVM/niemann-pick_mbm_complete/2018-11-hari-nuc-data/uncorrected_lsq6/NPC9_M3_W6_processed_N_I_lsq6.mnc	/media/sf_MINCVM/niemann-pick_mbm_complete/2018-11-hari-nuc-data/nuc/NPC9_M3_W6_processed_N_I_lsq6.mnc	/media/sf_MINCVM/niemann-pick_mbm_complete/2018-11-hari-nuc-data/uncorrected_nlin/NPC9_M3_W6_processed_uncorrected_nlin.mnc	/media/sf_MINCVM/niemann-pick_mbm_complete/2018-11-hari-nuc-data/nuc_nlin/NPC9_M3_W6_processed_nuc_nlin.mnc	/media/sf_MINCVM/niemann-pick_mbm_complete/DSURQE_output/NPC9_M3_W6_DSURQEvoted.mnc	21.4	m
87	NPC9_M3	W9	9	mut	/media/sf_MINCVM/niemann-pick_mbm_complete/NP-reg_processed/NPC9_M3_W9_processed/voted.mnc	/media/sf_MINCVM/niemann-pick_mbm_complete/NP-reg_processed/NPC9_M3_W9_processed/stats-volumes/NPC9_M3_W9_processed_N_I_lsq6_lsq12_and_nlin_inverted_displ_log_det_abs_fwhm0.2.mnc	/media/sf_MINCVM/niemann-pick_mbm_complete/NP-reg_processed/NPC9_M3_W9_processed/stats-volumes/NPC9_M3_W9_processed_N_I_lsq6_lsq12_and_nlin__concat_inverted_linear_part_displ_log_det_rel_fwhm0.2.mnc	/media/sf_MINCVM/niemann-pick_mbm_complete/NP-reg_processed/NPC9_M3_W9_processed/resampled/NPC9_M3_W9_processed_N_I_lsq6.mnc	/media/sf_MINCVM/niemann-pick_mbm_complete/NP-reg_processed/NPC9_M3_W9_processed/resampled/NPC9_M3_W9_processed_N_I_lsq6_lsq12_and_nlin-resampled.mnc	6	/media/sf_MINCVM/niemann-pick_mbm_complete/2018-11-hari-nuc-data/uncorrected_lsq6/NPC9_M3_W9_processed_N_I_lsq6.mnc	/media/sf_MINCVM/niemann-pick_mbm_complete/2018-11-hari-nuc-data/nuc/NPC9_M3_W9_processed_N_I_lsq6.mnc	/media/sf_MINCVM/niemann-pick_mbm_complete/2018-11-hari-nuc-data/uncorrected_nlin/NPC9_M3_W9_processed_uncorrected_nlin.mnc	/media/sf_MINCVM/niemann-pick_mbm_complete/2018-11-hari-nuc-data/nuc_nlin/NPC9_M3_W9_processed_nuc_nlin.mnc	/media/sf_MINCVM/niemann-pick_mbm_complete/DSURQE_output/NPC9_M3_W9_DSURQEvoted.mnc	14	m
