# Supplementary material for: Longitudinal MEMRI analysis of brain phenotypes in a mouse model of Niemann-Pick Type C disease
Source: Neuroimage. Author manuscript; Available in PMC 2020 Aug 24. (PMC7443857; doi:10.1016/j.neuroimage.2020.116894)
Supplement: 3 [file NIHMS1609340-supplement-3.csv]

lsq12_nlin_xfm	overall_xfm	rigid_xfm	native_file	lsq6_file	lsq6_mask_file	nlin_file	uncorrected_lsq6_file	nuc_file
NP-reg_processed/NPC10_C1_W3_processed/transforms/NPC10_C1_W3_processed_N_I_lsq6_lsq12_and_nlin.xfm	NP-reg_processed/NPC10_C1_W3_processed/transforms/NPC10_C1_W3_processed__concat_lsq6_N_I_lsq6_lsq12_and_nlin.xfm	NP-reg_processed/NPC10_C1_W3_processed/transforms/NPC10_C1_W3_processed_lsq6.xfm	../niemann-pick_mincified_complete/NPC10_C1_W3_processed.mnc	NP-reg_processed/NPC10_C1_W3_processed/resampled/NPC10_C1_W3_processed_N_I_lsq6.mnc	../100um-MEMRI-initial-model/p65_MEMRI_mouse_brain_mask.mnc	NP-reg_processed/NPC10_C1_W3_processed/resampled/NPC10_C1_W3_processed_N_I_lsq6_lsq12_and_nlin-resampled.mnc	uncorrected_lsq6/NPC10_C1_W3_processed_N_I_lsq6.mnc	nuc/NPC10_C1_W3_processed_N_I_lsq6.mnc
NP-reg_processed/NPC10_C1_W6_processed/transforms/NPC10_C1_W6_processed_N_I_lsq6_lsq12_and_nlin.xfm	NP-reg_processed/NPC10_C1_W6_processed/transforms/NPC10_C1_W6_processed__concat_lsq6_N_I_lsq6_lsq12_and_nlin.xfm	NP-reg_processed/NPC10_C1_W6_processed/transforms/NPC10_C1_W6_processed_lsq6.xfm	../niemann-pick_mincified_complete/NPC10_C1_W6_processed.mnc	NP-reg_processed/NPC10_C1_W6_processed/resampled/NPC10_C1_W6_processed_N_I_lsq6.mnc	../100um-MEMRI-initial-model/p65_MEMRI_mouse_brain_mask.mnc	NP-reg_processed/NPC10_C1_W6_processed/resampled/NPC10_C1_W6_processed_N_I_lsq6_lsq12_and_nlin-resampled.mnc	uncorrected_lsq6/NPC10_C1_W6_processed_N_I_lsq6.mnc	nuc/NPC10_C1_W6_processed_N_I_lsq6.mnc
NP-reg_processed/NPC10_C1_W9_processed/transforms/NPC10_C1_W9_processed_N_I_lsq6_lsq12_and_nlin.xfm	NP-reg_processed/NPC10_C1_W9_processed/transforms/NPC10_C1_W9_processed__concat_lsq6_N_I_lsq6_lsq12_and_nlin.xfm	NP-reg_processed/NPC10_C1_W9_processed/transforms/NPC10_C1_W9_processed_lsq6.xfm	../niemann-pick_mincified_complete/NPC10_C1_W9_processed.mnc	NP-reg_processed/NPC10_C1_W9_processed/resampled/NPC10_C1_W9_processed_N_I_lsq6.mnc	../100um-MEMRI-initial-model/p65_MEMRI_mouse_brain_mask.mnc	NP-reg_processed/NPC10_C1_W9_processed/resampled/NPC10_C1_W9_processed_N_I_lsq6_lsq12_and_nlin-resampled.mnc	uncorrected_lsq6/NPC10_C1_W9_processed_N_I_lsq6.mnc	nuc/NPC10_C1_W9_processed_N_I_lsq6.mnc
NP-reg_processed/NPC10_H1_W3_processed/transforms/NPC10_H1_W3_processed_N_I_lsq6_lsq12_and_nlin.xfm	NP-reg_processed/NPC10_H1_W3_processed/transforms/NPC10_H1_W3_processed__concat_lsq6_N_I_lsq6_lsq12_and_nlin.xfm	NP-reg_processed/NPC10_H1_W3_processed/transforms/NPC10_H1_W3_processed_lsq6.xfm	../niemann-pick_mincified_complete/NPC10_H1_W3_processed.mnc	NP-reg_processed/NPC10_H1_W3_processed/resampled/NPC10_H1_W3_processed_N_I_lsq6.mnc	../100um-MEMRI-initial-model/p65_MEMRI_mouse_brain_mask.mnc	NP-reg_processed/NPC10_H1_W3_processed/resampled/NPC10_H1_W3_processed_N_I_lsq6_lsq12_and_nlin-resampled.mnc	uncorrected_lsq6/NPC10_H1_W3_processed_N_I_lsq6.mnc	nuc/NPC10_H1_W3_processed_N_I_lsq6.mnc
NP-reg_processed/NPC10_H1_W6_processed/transforms/NPC10_H1_W6_processed_N_I_lsq6_lsq12_and_nlin.xfm	NP-reg_processed/NPC10_H1_W6_processed/transforms/NPC10_H1_W6_processed__concat_lsq6_N_I_lsq6_lsq12_and_nlin.xfm	NP-reg_processed/NPC10_H1_W6_processed/transforms/NPC10_H1_W6_processed_lsq6.xfm	../niemann-pick_mincified_complete/NPC10_H1_W6_processed.mnc	NP-reg_processed/NPC10_H1_W6_processed/resampled/NPC10_H1_W6_processed_N_I_lsq6.mnc	../100um-MEMRI-initial-model/p65_MEMRI_mouse_brain_mask.mnc	NP-reg_processed/NPC10_H1_W6_processed/resampled/NPC10_H1_W6_processed_N_I_lsq6_lsq12_and_nlin-resampled.mnc	uncorrected_lsq6/NPC10_H1_W6_processed_N_I_lsq6.mnc	nuc/NPC10_H1_W6_processed_N_I_lsq6.mnc
NP-reg_processed/NPC10_H1_W9_processed/transforms/NPC10_H1_W9_processed_N_I_lsq6_lsq12_and_nlin.xfm	NP-reg_processed/NPC10_H1_W9_processed/transforms/NPC10_H1_W9_processed__concat_lsq6_N_I_lsq6_lsq12_and_nlin.xfm	NP-reg_processed/NPC10_H1_W9_processed/transforms/NPC10_H1_W9_processed_lsq6.xfm	../niemann-pick_mincified_complete/NPC10_H1_W9_processed.mnc	NP-reg_processed/NPC10_H1_W9_processed/resampled/NPC10_H1_W9_processed_N_I_lsq6.mnc	../100um-MEMRI-initial-model/p65_MEMRI_mouse_brain_mask.mnc	NP-reg_processed/NPC10_H1_W9_processed/resampled/NPC10_H1_W9_processed_N_I_lsq6_lsq12_and_nlin-resampled.mnc	uncorrected_lsq6/NPC10_H1_W9_processed_N_I_lsq6.mnc	nuc/NPC10_H1_W9_processed_N_I_lsq6.mnc
NP-reg_processed/NPC10_H2_W3_processed/transforms/NPC10_H2_W3_processed_N_I_lsq6_lsq12_and_nlin.xfm	NP-reg_processed/NPC10_H2_W3_processed/transforms/NPC10_H2_W3_processed__concat_lsq6_N_I_lsq6_lsq12_and_nlin.xfm	NP-reg_processed/NPC10_H2_W3_processed/transforms/NPC10_H2_W3_processed_lsq6.xfm	../niemann-pick_mincified_complete/NPC10_H2_W3_processed.mnc	NP-reg_processed/NPC10_H2_W3_processed/resampled/NPC10_H2_W3_processed_N_I_lsq6.mnc	../100um-MEMRI-initial-model/p65_MEMRI_mouse_brain_mask.mnc	NP-reg_processed/NPC10_H2_W3_processed/resampled/NPC10_H2_W3_processed_N_I_lsq6_lsq12_and_nlin-resampled.mnc	uncorrected_lsq6/NPC10_H2_W3_processed_N_I_lsq6.mnc	nuc/NPC10_H2_W3_processed_N_I_lsq6.mnc
NP-reg_processed/NPC10_H2_W6_processed/transforms/NPC10_H2_W6_processed_N_I_lsq6_lsq12_and_nlin.xfm	NP-reg_processed/NPC10_H2_W6_processed/transforms/NPC10_H2_W6_processed__concat_lsq6_N_I_lsq6_lsq12_and_nlin.xfm	NP-reg_processed/NPC10_H2_W6_processed/transforms/NPC10_H2_W6_processed_lsq6.xfm	../niemann-pick_mincified_complete/NPC10_H2_W6_processed.mnc	NP-reg_processed/NPC10_H2_W6_processed/resampled/NPC10_H2_W6_processed_N_I_lsq6.mnc	../100um-MEMRI-initial-model/p65_MEMRI_mouse_brain_mask.mnc	NP-reg_processed/NPC10_H2_W6_processed/resampled/NPC10_H2_W6_processed_N_I_lsq6_lsq12_and_nlin-resampled.mnc	uncorrected_lsq6/NPC10_H2_W6_processed_N_I_lsq6.mnc	nuc/NPC10_H2_W6_processed_N_I_lsq6.mnc
NP-reg_processed/NPC10_H2_W9_processed/transforms/NPC10_H2_W9_processed_N_I_lsq6_lsq12_and_nlin.xfm	NP-reg_processed/NPC10_H2_W9_processed/transforms/NPC10_H2_W9_processed__concat_lsq6_N_I_lsq6_lsq12_and_nlin.xfm	NP-reg_processed/NPC10_H2_W9_processed/transforms/NPC10_H2_W9_processed_lsq6.xfm	../niemann-pick_mincified_complete/NPC10_H2_W9_processed.mnc	NP-reg_processed/NPC10_H2_W9_processed/resampled/NPC10_H2_W9_processed_N_I_lsq6.mnc	../100um-MEMRI-initial-model/p65_MEMRI_mouse_brain_mask.mnc	NP-reg_processed/NPC10_H2_W9_processed/resampled/NPC10_H2_W9_processed_N_I_lsq6_lsq12_and_nlin-resampled.mnc	uncorrected_lsq6/NPC10_H2_W9_processed_N_I_lsq6.mnc	nuc/NPC10_H2_W9_processed_N_I_lsq6.mnc
NP-reg_processed/NPC10_H3_W3_processed/transforms/NPC10_H3_W3_processed_N_I_lsq6_lsq12_and_nlin.xfm	NP-reg_processed/NPC10_H3_W3_processed/transforms/NPC10_H3_W3_processed__concat_lsq6_N_I_lsq6_lsq12_and_nlin.xfm	NP-reg_processed/NPC10_H3_W3_processed/transforms/NPC10_H3_W3_processed_lsq6.xfm	../niemann-pick_mincified_complete/NPC10_H3_W3_processed.mnc	NP-reg_processed/NPC10_H3_W3_processed/resampled/NPC10_H3_W3_processed_N_I_lsq6.mnc	../100um-MEMRI-initial-model/p65_MEMRI_mouse_brain_mask.mnc	NP-reg_processed/NPC10_H3_W3_processed/resampled/NPC10_H3_W3_processed_N_I_lsq6_lsq12_and_nlin-resampled.mnc	uncorrected_lsq6/NPC10_H3_W3_processed_N_I_lsq6.mnc	nuc/NPC10_H3_W3_processed_N_I_lsq6.mnc
NP-reg_processed/NPC10_H3_W6_processed/transforms/NPC10_H3_W6_processed_N_I_lsq6_lsq12_and_nlin.xfm	NP-reg_processed/NPC10_H3_W6_processed/transforms/NPC10_H3_W6_processed__concat_lsq6_N_I_lsq6_lsq12_and_nlin.xfm	NP-reg_processed/NPC10_H3_W6_processed/transforms/NPC10_H3_W6_processed_lsq6.xfm	../niemann-pick_mincified_complete/NPC10_H3_W6_processed.mnc	NP-reg_processed/NPC10_H3_W6_processed/resampled/NPC10_H3_W6_processed_N_I_lsq6.mnc	../100um-MEMRI-initial-model/p65_MEMRI_mouse_brain_mask.mnc	NP-reg_processed/NPC10_H3_W6_processed/resampled/NPC10_H3_W6_processed_N_I_lsq6_lsq12_and_nlin-resampled.mnc	uncorrected_lsq6/NPC10_H3_W6_processed_N_I_lsq6.mnc	nuc/NPC10_H3_W6_processed_N_I_lsq6.mnc
NP-reg_processed/NPC10_H3_W9_processed/transforms/NPC10_H3_W9_processed_N_I_lsq6_lsq12_and_nlin.xfm	NP-reg_processed/NPC10_H3_W9_processed/transforms/NPC10_H3_W9_processed__concat_lsq6_N_I_lsq6_lsq12_and_nlin.xfm	NP-reg_processed/NPC10_H3_W9_processed/transforms/NPC10_H3_W9_processed_lsq6.xfm	../niemann-pick_mincified_complete/NPC10_H3_W9_processed.mnc	NP-reg_processed/NPC10_H3_W9_processed/resampled/NPC10_H3_W9_processed_N_I_lsq6.mnc	../100um-MEMRI-initial-model/p65_MEMRI_mouse_brain_mask.mnc	NP-reg_processed/NPC10_H3_W9_processed/resampled/NPC10_H3_W9_processed_N_I_lsq6_lsq12_and_nlin-resampled.mnc	uncorrected_lsq6/NPC10_H3_W9_processed_N_I_lsq6.mnc	nuc/NPC10_H3_W9_processed_N_I_lsq6.mnc
NP-reg_processed/NPC10_M1_W3_processed/transforms/NPC10_M1_W3_processed_N_I_lsq6_lsq12_and_nlin.xfm	NP-reg_processed/NPC10_M1_W3_processed/transforms/NPC10_M1_W3_processed__concat_lsq6_N_I_lsq6_lsq12_and_nlin.xfm	NP-reg_processed/NPC10_M1_W3_processed/transforms/NPC10_M1_W3_processed_lsq6.xfm	../niemann-pick_mincified_complete/NPC10_M1_W3_processed.mnc	NP-reg_processed/NPC10_M1_W3_processed/resampled/NPC10_M1_W3_processed_N_I_lsq6.mnc	../100um-MEMRI-initial-model/p65_MEMRI_mouse_brain_mask.mnc	NP-reg_processed/NPC10_M1_W3_processed/resampled/NPC10_M1_W3_processed_N_I_lsq6_lsq12_and_nlin-resampled.mnc	uncorrected_lsq6/NPC10_M1_W3_processed_N_I_lsq6.mnc	nuc/NPC10_M1_W3_processed_N_I_lsq6.mnc
NP-reg_processed/NPC10_M1_W6_processed/transforms/NPC10_M1_W6_processed_N_I_lsq6_lsq12_and_nlin.xfm	NP-reg_processed/NPC10_M1_W6_processed/transforms/NPC10_M1_W6_processed__concat_lsq6_N_I_lsq6_lsq12_and_nlin.xfm	NP-reg_processed/NPC10_M1_W6_processed/transforms/NPC10_M1_W6_processed_lsq6.xfm	../niemann-pick_mincified_complete/NPC10_M1_W6_processed.mnc	NP-reg_processed/NPC10_M1_W6_processed/resampled/NPC10_M1_W6_processed_N_I_lsq6.mnc	../100um-MEMRI-initial-model/p65_MEMRI_mouse_brain_mask.mnc	NP-reg_processed/NPC10_M1_W6_processed/resampled/NPC10_M1_W6_processed_N_I_lsq6_lsq12_and_nlin-resampled.mnc	uncorrected_lsq6/NPC10_M1_W6_processed_N_I_lsq6.mnc	nuc/NPC10_M1_W6_processed_N_I_lsq6.mnc
NP-reg_processed/NPC10_M1_W9_processed/transforms/NPC10_M1_W9_processed_N_I_lsq6_lsq12_and_nlin.xfm	NP-reg_processed/NPC10_M1_W9_processed/transforms/NPC10_M1_W9_processed__concat_lsq6_N_I_lsq6_lsq12_and_nlin.xfm	NP-reg_processed/NPC10_M1_W9_processed/transforms/NPC10_M1_W9_processed_lsq6.xfm	../niemann-pick_mincified_complete/NPC10_M1_W9_processed.mnc	NP-reg_processed/NPC10_M1_W9_processed/resampled/NPC10_M1_W9_processed_N_I_lsq6.mnc	../100um-MEMRI-initial-model/p65_MEMRI_mouse_brain_mask.mnc	NP-reg_processed/NPC10_M1_W9_processed/resampled/NPC10_M1_W9_processed_N_I_lsq6_lsq12_and_nlin-resampled.mnc	uncorrected_lsq6/NPC10_M1_W9_processed_N_I_lsq6.mnc	nuc/NPC10_M1_W9_processed_N_I_lsq6.mnc
NP-reg_processed/NPC11_C1_W3_processed/transforms/NPC11_C1_W3_processed_N_I_lsq6_lsq12_and_nlin.xfm	NP-reg_processed/NPC11_C1_W3_processed/transforms/NPC11_C1_W3_processed__concat_lsq6_N_I_lsq6_lsq12_and_nlin.xfm	NP-reg_processed/NPC11_C1_W3_processed/transforms/NPC11_C1_W3_processed_lsq6.xfm	../niemann-pick_mincified_complete/NPC11_C1_W3_processed.mnc	NP-reg_processed/NPC11_C1_W3_processed/resampled/NPC11_C1_W3_processed_N_I_lsq6.mnc	../100um-MEMRI-initial-model/p65_MEMRI_mouse_brain_mask.mnc	NP-reg_processed/NPC11_C1_W3_processed/resampled/NPC11_C1_W3_processed_N_I_lsq6_lsq12_and_nlin-resampled.mnc	uncorrected_lsq6/NPC11_C1_W3_processed_N_I_lsq6.mnc	nuc/NPC11_C1_W3_processed_N_I_lsq6.mnc
NP-reg_processed/NPC11_C2_W3_processed/transforms/NPC11_C2_W3_processed_N_I_lsq6_lsq12_and_nlin.xfm	NP-reg_processed/NPC11_C2_W3_processed/transforms/NPC11_C2_W3_processed__concat_lsq6_N_I_lsq6_lsq12_and_nlin.xfm	NP-reg_processed/NPC11_C2_W3_processed/transforms/NPC11_C2_W3_processed_lsq6.xfm	../niemann-pick_mincified_complete/NPC11_C2_W3_processed.mnc	NP-reg_processed/NPC11_C2_W3_processed/resampled/NPC11_C2_W3_processed_N_I_lsq6.mnc	../100um-MEMRI-initial-model/p65_MEMRI_mouse_brain_mask.mnc	NP-reg_processed/NPC11_C2_W3_processed/resampled/NPC11_C2_W3_processed_N_I_lsq6_lsq12_and_nlin-resampled.mnc	uncorrected_lsq6/NPC11_C2_W3_processed_N_I_lsq6.mnc	nuc/NPC11_C2_W3_processed_N_I_lsq6.mnc
NP-reg_processed/NPC11_C3_W3_processed/transforms/NPC11_C3_W3_processed_N_I_lsq6_lsq12_and_nlin.xfm	NP-reg_processed/NPC11_C3_W3_processed/transforms/NPC11_C3_W3_processed__concat_lsq6_N_I_lsq6_lsq12_and_nlin.xfm	NP-reg_processed/NPC11_C3_W3_processed/transforms/NPC11_C3_W3_processed_lsq6.xfm	../niemann-pick_mincified_complete/NPC11_C3_W3_processed.mnc	NP-reg_processed/NPC11_C3_W3_processed/resampled/NPC11_C3_W3_processed_N_I_lsq6.mnc	../100um-MEMRI-initial-model/p65_MEMRI_mouse_brain_mask.mnc	NP-reg_processed/NPC11_C3_W3_processed/resampled/NPC11_C3_W3_processed_N_I_lsq6_lsq12_and_nlin-resampled.mnc	uncorrected_lsq6/NPC11_C3_W3_processed_N_I_lsq6.mnc	nuc/NPC11_C3_W3_processed_N_I_lsq6.mnc
NP-reg_processed/NPC11_C4_W3_processed/transforms/NPC11_C4_W3_processed_N_I_lsq6_lsq12_and_nlin.xfm	NP-reg_processed/NPC11_C4_W3_processed/transforms/NPC11_C4_W3_processed__concat_lsq6_N_I_lsq6_lsq12_and_nlin.xfm	NP-reg_processed/NPC11_C4_W3_processed/transforms/NPC11_C4_W3_processed_lsq6.xfm	../niemann-pick_mincified_complete/NPC11_C4_W3_processed.mnc	NP-reg_processed/NPC11_C4_W3_processed/resampled/NPC11_C4_W3_processed_N_I_lsq6.mnc	../100um-MEMRI-initial-model/p65_MEMRI_mouse_brain_mask.mnc	NP-reg_processed/NPC11_C4_W3_processed/resampled/NPC11_C4_W3_processed_N_I_lsq6_lsq12_and_nlin-resampled.mnc	uncorrected_lsq6/NPC11_C4_W3_processed_N_I_lsq6.mnc	nuc/NPC11_C4_W3_processed_N_I_lsq6.mnc
NP-reg_processed/NPC11_C5_W3_processed/transforms/NPC11_C5_W3_processed_N_I_lsq6_lsq12_and_nlin.xfm	NP-reg_processed/NPC11_C5_W3_processed/transforms/NPC11_C5_W3_processed__concat_lsq6_N_I_lsq6_lsq12_and_nlin.xfm	NP-reg_processed/NPC11_C5_W3_processed/transforms/NPC11_C5_W3_processed_lsq6.xfm	../niemann-pick_mincified_complete/NPC11_C5_W3_processed.mnc	NP-reg_processed/NPC11_C5_W3_processed/resampled/NPC11_C5_W3_processed_N_I_lsq6.mnc	../100um-MEMRI-initial-model/p65_MEMRI_mouse_brain_mask.mnc	NP-reg_processed/NPC11_C5_W3_processed/resampled/NPC11_C5_W3_processed_N_I_lsq6_lsq12_and_nlin-resampled.mnc	uncorrected_lsq6/NPC11_C5_W3_processed_N_I_lsq6.mnc	nuc/NPC11_C5_W3_processed_N_I_lsq6.mnc
NP-reg_processed/NPC11_H1_W3_processed/transforms/NPC11_H1_W3_processed_N_I_lsq6_lsq12_and_nlin.xfm	NP-reg_processed/NPC11_H1_W3_processed/transforms/NPC11_H1_W3_processed__concat_lsq6_N_I_lsq6_lsq12_and_nlin.xfm	NP-reg_processed/NPC11_H1_W3_processed/transforms/NPC11_H1_W3_processed_lsq6.xfm	../niemann-pick_mincified_complete/NPC11_H1_W3_processed.mnc	NP-reg_processed/NPC11_H1_W3_processed/resampled/NPC11_H1_W3_processed_N_I_lsq6.mnc	../100um-MEMRI-initial-model/p65_MEMRI_mouse_brain_mask.mnc	NP-reg_processed/NPC11_H1_W3_processed/resampled/NPC11_H1_W3_processed_N_I_lsq6_lsq12_and_nlin-resampled.mnc	uncorrected_lsq6/NPC11_H1_W3_processed_N_I_lsq6.mnc	nuc/NPC11_H1_W3_processed_N_I_lsq6.mnc
NP-reg_processed/NPC11_H2_W3_processed/transforms/NPC11_H2_W3_processed_N_I_lsq6_lsq12_and_nlin.xfm	NP-reg_processed/NPC11_H2_W3_processed/transforms/NPC11_H2_W3_processed__concat_lsq6_N_I_lsq6_lsq12_and_nlin.xfm	NP-reg_processed/NPC11_H2_W3_processed/transforms/NPC11_H2_W3_processed_lsq6.xfm	../niemann-pick_mincified_complete/NPC11_H2_W3_processed.mnc	NP-reg_processed/NPC11_H2_W3_processed/resampled/NPC11_H2_W3_processed_N_I_lsq6.mnc	../100um-MEMRI-initial-model/p65_MEMRI_mouse_brain_mask.mnc	NP-reg_processed/NPC11_H2_W3_processed/resampled/NPC11_H2_W3_processed_N_I_lsq6_lsq12_and_nlin-resampled.mnc	uncorrected_lsq6/NPC11_H2_W3_processed_N_I_lsq6.mnc	nuc/NPC11_H2_W3_processed_N_I_lsq6.mnc
NP-reg_processed/NPC11_H3_W3_processed/transforms/NPC11_H3_W3_processed_N_I_lsq6_lsq12_and_nlin.xfm	NP-reg_processed/NPC11_H3_W3_processed/transforms/NPC11_H3_W3_processed__concat_lsq6_N_I_lsq6_lsq12_and_nlin.xfm	NP-reg_processed/NPC11_H3_W3_processed/transforms/NPC11_H3_W3_processed_lsq6.xfm	../niemann-pick_mincified_complete/NPC11_H3_W3_processed.mnc	NP-reg_processed/NPC11_H3_W3_processed/resampled/NPC11_H3_W3_processed_N_I_lsq6.mnc	../100um-MEMRI-initial-model/p65_MEMRI_mouse_brain_mask.mnc	NP-reg_processed/NPC11_H3_W3_processed/resampled/NPC11_H3_W3_processed_N_I_lsq6_lsq12_and_nlin-resampled.mnc	uncorrected_lsq6/NPC11_H3_W3_processed_N_I_lsq6.mnc	nuc/NPC11_H3_W3_processed_N_I_lsq6.mnc
NP-reg_processed/NPC11_H4_W3_processed/transforms/NPC11_H4_W3_processed_N_I_lsq6_lsq12_and_nlin.xfm	NP-reg_processed/NPC11_H4_W3_processed/transforms/NPC11_H4_W3_processed__concat_lsq6_N_I_lsq6_lsq12_and_nlin.xfm	NP-reg_processed/NPC11_H4_W3_processed/transforms/NPC11_H4_W3_processed_lsq6.xfm	../niemann-pick_mincified_complete/NPC11_H4_W3_processed.mnc	NP-reg_processed/NPC11_H4_W3_processed/resampled/NPC11_H4_W3_processed_N_I_lsq6.mnc	../100um-MEMRI-initial-model/p65_MEMRI_mouse_brain_mask.mnc	NP-reg_processed/NPC11_H4_W3_processed/resampled/NPC11_H4_W3_processed_N_I_lsq6_lsq12_and_nlin-resampled.mnc	uncorrected_lsq6/NPC11_H4_W3_processed_N_I_lsq6.mnc	nuc/NPC11_H4_W3_processed_N_I_lsq6.mnc
NP-reg_processed/NPC11_H5_W3_processed/transforms/NPC11_H5_W3_processed_N_I_lsq6_lsq12_and_nlin.xfm	NP-reg_processed/NPC11_H5_W3_processed/transforms/NPC11_H5_W3_processed__concat_lsq6_N_I_lsq6_lsq12_and_nlin.xfm	NP-reg_processed/NPC11_H5_W3_processed/transforms/NPC11_H5_W3_processed_lsq6.xfm	../niemann-pick_mincified_complete/NPC11_H5_W3_processed.mnc	NP-reg_processed/NPC11_H5_W3_processed/resampled/NPC11_H5_W3_processed_N_I_lsq6.mnc	../100um-MEMRI-initial-model/p65_MEMRI_mouse_brain_mask.mnc	NP-reg_processed/NPC11_H5_W3_processed/resampled/NPC11_H5_W3_processed_N_I_lsq6_lsq12_and_nlin-resampled.mnc	uncorrected_lsq6/NPC11_H5_W3_processed_N_I_lsq6.mnc	nuc/NPC11_H5_W3_processed_N_I_lsq6.mnc
NP-reg_processed/NPC11_H6_W3_processed/transforms/NPC11_H6_W3_processed_N_I_lsq6_lsq12_and_nlin.xfm	NP-reg_processed/NPC11_H6_W3_processed/transforms/NPC11_H6_W3_processed__concat_lsq6_N_I_lsq6_lsq12_and_nlin.xfm	NP-reg_processed/NPC11_H6_W3_processed/transforms/NPC11_H6_W3_processed_lsq6.xfm	../niemann-pick_mincified_complete/NPC11_H6_W3_processed.mnc	NP-reg_processed/NPC11_H6_W3_processed/resampled/NPC11_H6_W3_processed_N_I_lsq6.mnc	../100um-MEMRI-initial-model/p65_MEMRI_mouse_brain_mask.mnc	NP-reg_processed/NPC11_H6_W3_processed/resampled/NPC11_H6_W3_processed_N_I_lsq6_lsq12_and_nlin-resampled.mnc	uncorrected_lsq6/NPC11_H6_W3_processed_N_I_lsq6.mnc	nuc/NPC11_H6_W3_processed_N_I_lsq6.mnc
NP-reg_processed/NPC11_H7_W3_processed/transforms/NPC11_H7_W3_processed_N_I_lsq6_lsq12_and_nlin.xfm	NP-reg_processed/NPC11_H7_W3_processed/transforms/NPC11_H7_W3_processed__concat_lsq6_N_I_lsq6_lsq12_and_nlin.xfm	NP-reg_processed/NPC11_H7_W3_processed/transforms/NPC11_H7_W3_processed_lsq6.xfm	../niemann-pick_mincified_complete/NPC11_H7_W3_processed.mnc	NP-reg_processed/NPC11_H7_W3_processed/resampled/NPC11_H7_W3_processed_N_I_lsq6.mnc	../100um-MEMRI-initial-model/p65_MEMRI_mouse_brain_mask.mnc	NP-reg_processed/NPC11_H7_W3_processed/resampled/NPC11_H7_W3_processed_N_I_lsq6_lsq12_and_nlin-resampled.mnc	uncorrected_lsq6/NPC11_H7_W3_processed_N_I_lsq6.mnc	nuc/NPC11_H7_W3_processed_N_I_lsq6.mnc
NP-reg_processed/NPC11_H8_W3_processed/transforms/NPC11_H8_W3_processed_N_I_lsq6_lsq12_and_nlin.xfm	NP-reg_processed/NPC11_H8_W3_processed/transforms/NPC11_H8_W3_processed__concat_lsq6_N_I_lsq6_lsq12_and_nlin.xfm	NP-reg_processed/NPC11_H8_W3_processed/transforms/NPC11_H8_W3_processed_lsq6.xfm	../niemann-pick_mincified_complete/NPC11_H8_W3_processed.mnc	NP-reg_processed/NPC11_H8_W3_processed/resampled/NPC11_H8_W3_processed_N_I_lsq6.mnc	../100um-MEMRI-initial-model/p65_MEMRI_mouse_brain_mask.mnc	NP-reg_processed/NPC11_H8_W3_processed/resampled/NPC11_H8_W3_processed_N_I_lsq6_lsq12_and_nlin-resampled.mnc	uncorrected_lsq6/NPC11_H8_W3_processed_N_I_lsq6.mnc	nuc/NPC11_H8_W3_processed_N_I_lsq6.mnc
NP-reg_processed/NPC11_M1_W3_processed/transforms/NPC11_M1_W3_processed_N_I_lsq6_lsq12_and_nlin.xfm	NP-reg_processed/NPC11_M1_W3_processed/transforms/NPC11_M1_W3_processed__concat_lsq6_N_I_lsq6_lsq12_and_nlin.xfm	NP-reg_processed/NPC11_M1_W3_processed/transforms/NPC11_M1_W3_processed_lsq6.xfm	../niemann-pick_mincified_complete/NPC11_M1_W3_processed.mnc	NP-reg_processed/NPC11_M1_W3_processed/resampled/NPC11_M1_W3_processed_N_I_lsq6.mnc	../100um-MEMRI-initial-model/p65_MEMRI_mouse_brain_mask.mnc	NP-reg_processed/NPC11_M1_W3_processed/resampled/NPC11_M1_W3_processed_N_I_lsq6_lsq12_and_nlin-resampled.mnc	uncorrected_lsq6/NPC11_M1_W3_processed_N_I_lsq6.mnc	nuc/NPC11_M1_W3_processed_N_I_lsq6.mnc
NP-reg_processed/NPC11_M2_W3_processed/transforms/NPC11_M2_W3_processed_N_I_lsq6_lsq12_and_nlin.xfm	NP-reg_processed/NPC11_M2_W3_processed/transforms/NPC11_M2_W3_processed__concat_lsq6_N_I_lsq6_lsq12_and_nlin.xfm	NP-reg_processed/NPC11_M2_W3_processed/transforms/NPC11_M2_W3_processed_lsq6.xfm	../niemann-pick_mincified_complete/NPC11_M2_W3_processed.mnc	NP-reg_processed/NPC11_M2_W3_processed/resampled/NPC11_M2_W3_processed_N_I_lsq6.mnc	../100um-MEMRI-initial-model/p65_MEMRI_mouse_brain_mask.mnc	NP-reg_processed/NPC11_M2_W3_processed/resampled/NPC11_M2_W3_processed_N_I_lsq6_lsq12_and_nlin-resampled.mnc	uncorrected_lsq6/NPC11_M2_W3_processed_N_I_lsq6.mnc	nuc/NPC11_M2_W3_processed_N_I_lsq6.mnc
NP-reg_processed/NPC11_M3_W3_processed/transforms/NPC11_M3_W3_processed_N_I_lsq6_lsq12_and_nlin.xfm	NP-reg_processed/NPC11_M3_W3_processed/transforms/NPC11_M3_W3_processed__concat_lsq6_N_I_lsq6_lsq12_and_nlin.xfm	NP-reg_processed/NPC11_M3_W3_processed/transforms/NPC11_M3_W3_processed_lsq6.xfm	../niemann-pick_mincified_complete/NPC11_M3_W3_processed.mnc	NP-reg_processed/NPC11_M3_W3_processed/resampled/NPC11_M3_W3_processed_N_I_lsq6.mnc	../100um-MEMRI-initial-model/p65_MEMRI_mouse_brain_mask.mnc	NP-reg_processed/NPC11_M3_W3_processed/resampled/NPC11_M3_W3_processed_N_I_lsq6_lsq12_and_nlin-resampled.mnc	uncorrected_lsq6/NPC11_M3_W3_processed_N_I_lsq6.mnc	nuc/NPC11_M3_W3_processed_N_I_lsq6.mnc
NP-reg_processed/NPC11_M4_W3_processed/transforms/NPC11_M4_W3_processed_N_I_lsq6_lsq12_and_nlin.xfm	NP-reg_processed/NPC11_M4_W3_processed/transforms/NPC11_M4_W3_processed__concat_lsq6_N_I_lsq6_lsq12_and_nlin.xfm	NP-reg_processed/NPC11_M4_W3_processed/transforms/NPC11_M4_W3_processed_lsq6.xfm	../niemann-pick_mincified_complete/NPC11_M4_W3_processed.mnc	NP-reg_processed/NPC11_M4_W3_processed/resampled/NPC11_M4_W3_processed_N_I_lsq6.mnc	../100um-MEMRI-initial-model/p65_MEMRI_mouse_brain_mask.mnc	NP-reg_processed/NPC11_M4_W3_processed/resampled/NPC11_M4_W3_processed_N_I_lsq6_lsq12_and_nlin-resampled.mnc	uncorrected_lsq6/NPC11_M4_W3_processed_N_I_lsq6.mnc	nuc/NPC11_M4_W3_processed_N_I_lsq6.mnc
NP-reg_processed/NPC6_H1_W6_processed/transforms/NPC6_H1_W6_processed_N_I_lsq6_lsq12_and_nlin.xfm	NP-reg_processed/NPC6_H1_W6_processed/transforms/NPC6_H1_W6_processed__concat_lsq6_N_I_lsq6_lsq12_and_nlin.xfm	NP-reg_processed/NPC6_H1_W6_processed/transforms/NPC6_H1_W6_processed_lsq6.xfm	../niemann-pick_mincified_complete/NPC6_H1_W6_processed.mnc	NP-reg_processed/NPC6_H1_W6_processed/resampled/NPC6_H1_W6_processed_N_I_lsq6.mnc	../100um-MEMRI-initial-model/p65_MEMRI_mouse_brain_mask.mnc	NP-reg_processed/NPC6_H1_W6_processed/resampled/NPC6_H1_W6_processed_N_I_lsq6_lsq12_and_nlin-resampled.mnc	uncorrected_lsq6/NPC6_H1_W6_processed_N_I_lsq6.mnc	nuc/NPC6_H1_W6_processed_N_I_lsq6.mnc
NP-reg_processed/NPC6_H1_W9_processed/transforms/NPC6_H1_W9_processed_N_I_lsq6_lsq12_and_nlin.xfm	NP-reg_processed/NPC6_H1_W9_processed/transforms/NPC6_H1_W9_processed__concat_lsq6_N_I_lsq6_lsq12_and_nlin.xfm	NP-reg_processed/NPC6_H1_W9_processed/transforms/NPC6_H1_W9_processed_lsq6.xfm	../niemann-pick_mincified_complete/NPC6_H1_W9_processed.mnc	NP-reg_processed/NPC6_H1_W9_processed/resampled/NPC6_H1_W9_processed_N_I_lsq6.mnc	../100um-MEMRI-initial-model/p65_MEMRI_mouse_brain_mask.mnc	NP-reg_processed/NPC6_H1_W9_processed/resampled/NPC6_H1_W9_processed_N_I_lsq6_lsq12_and_nlin-resampled.mnc	uncorrected_lsq6/NPC6_H1_W9_processed_N_I_lsq6.mnc	nuc/NPC6_H1_W9_processed_N_I_lsq6.mnc
NP-reg_processed/NPC6_H2_W6_processed/transforms/NPC6_H2_W6_processed_N_I_lsq6_lsq12_and_nlin.xfm	NP-reg_processed/NPC6_H2_W6_processed/transforms/NPC6_H2_W6_processed__concat_lsq6_N_I_lsq6_lsq12_and_nlin.xfm	NP-reg_processed/NPC6_H2_W6_processed/transforms/NPC6_H2_W6_processed_lsq6.xfm	../niemann-pick_mincified_complete/NPC6_H2_W6_processed.mnc	NP-reg_processed/NPC6_H2_W6_processed/resampled/NPC6_H2_W6_processed_N_I_lsq6.mnc	../100um-MEMRI-initial-model/p65_MEMRI_mouse_brain_mask.mnc	NP-reg_processed/NPC6_H2_W6_processed/resampled/NPC6_H2_W6_processed_N_I_lsq6_lsq12_and_nlin-resampled.mnc	uncorrected_lsq6/NPC6_H2_W6_processed_N_I_lsq6.mnc	nuc/NPC6_H2_W6_processed_N_I_lsq6.mnc
NP-reg_processed/NPC6_H2_W9_processed/transforms/NPC6_H2_W9_processed_N_I_lsq6_lsq12_and_nlin.xfm	NP-reg_processed/NPC6_H2_W9_processed/transforms/NPC6_H2_W9_processed__concat_lsq6_N_I_lsq6_lsq12_and_nlin.xfm	NP-reg_processed/NPC6_H2_W9_processed/transforms/NPC6_H2_W9_processed_lsq6.xfm	../niemann-pick_mincified_complete/NPC6_H2_W9_processed.mnc	NP-reg_processed/NPC6_H2_W9_processed/resampled/NPC6_H2_W9_processed_N_I_lsq6.mnc	../100um-MEMRI-initial-model/p65_MEMRI_mouse_brain_mask.mnc	NP-reg_processed/NPC6_H2_W9_processed/resampled/NPC6_H2_W9_processed_N_I_lsq6_lsq12_and_nlin-resampled.mnc	uncorrected_lsq6/NPC6_H2_W9_processed_N_I_lsq6.mnc	nuc/NPC6_H2_W9_processed_N_I_lsq6.mnc
NP-reg_processed/NPC6_H3_W6_processed/transforms/NPC6_H3_W6_processed_N_I_lsq6_lsq12_and_nlin.xfm	NP-reg_processed/NPC6_H3_W6_processed/transforms/NPC6_H3_W6_processed__concat_lsq6_N_I_lsq6_lsq12_and_nlin.xfm	NP-reg_processed/NPC6_H3_W6_processed/transforms/NPC6_H3_W6_processed_lsq6.xfm	../niemann-pick_mincified_complete/NPC6_H3_W6_processed.mnc	NP-reg_processed/NPC6_H3_W6_processed/resampled/NPC6_H3_W6_processed_N_I_lsq6.mnc	../100um-MEMRI-initial-model/p65_MEMRI_mouse_brain_mask.mnc	NP-reg_processed/NPC6_H3_W6_processed/resampled/NPC6_H3_W6_processed_N_I_lsq6_lsq12_and_nlin-resampled.mnc	uncorrected_lsq6/NPC6_H3_W6_processed_N_I_lsq6.mnc	nuc/NPC6_H3_W6_processed_N_I_lsq6.mnc
NP-reg_processed/NPC6_H3_W9_processed/transforms/NPC6_H3_W9_processed_N_I_lsq6_lsq12_and_nlin.xfm	NP-reg_processed/NPC6_H3_W9_processed/transforms/NPC6_H3_W9_processed__concat_lsq6_N_I_lsq6_lsq12_and_nlin.xfm	NP-reg_processed/NPC6_H3_W9_processed/transforms/NPC6_H3_W9_processed_lsq6.xfm	../niemann-pick_mincified_complete/NPC6_H3_W9_processed.mnc	NP-reg_processed/NPC6_H3_W9_processed/resampled/NPC6_H3_W9_processed_N_I_lsq6.mnc	../100um-MEMRI-initial-model/p65_MEMRI_mouse_brain_mask.mnc	NP-reg_processed/NPC6_H3_W9_processed/resampled/NPC6_H3_W9_processed_N_I_lsq6_lsq12_and_nlin-resampled.mnc	uncorrected_lsq6/NPC6_H3_W9_processed_N_I_lsq6.mnc	nuc/NPC6_H3_W9_processed_N_I_lsq6.mnc
NP-reg_processed/NPC6_M1_W6_processed/transforms/NPC6_M1_W6_processed_N_I_lsq6_lsq12_and_nlin.xfm	NP-reg_processed/NPC6_M1_W6_processed/transforms/NPC6_M1_W6_processed__concat_lsq6_N_I_lsq6_lsq12_and_nlin.xfm	NP-reg_processed/NPC6_M1_W6_processed/transforms/NPC6_M1_W6_processed_lsq6.xfm	../niemann-pick_mincified_complete/NPC6_M1_W6_processed.mnc	NP-reg_processed/NPC6_M1_W6_processed/resampled/NPC6_M1_W6_processed_N_I_lsq6.mnc	../100um-MEMRI-initial-model/p65_MEMRI_mouse_brain_mask.mnc	NP-reg_processed/NPC6_M1_W6_processed/resampled/NPC6_M1_W6_processed_N_I_lsq6_lsq12_and_nlin-resampled.mnc	uncorrected_lsq6/NPC6_M1_W6_processed_N_I_lsq6.mnc	nuc/NPC6_M1_W6_processed_N_I_lsq6.mnc
NP-reg_processed/NPC6_M1_W9_processed/transforms/NPC6_M1_W9_processed_N_I_lsq6_lsq12_and_nlin.xfm	NP-reg_processed/NPC6_M1_W9_processed/transforms/NPC6_M1_W9_processed__concat_lsq6_N_I_lsq6_lsq12_and_nlin.xfm	NP-reg_processed/NPC6_M1_W9_processed/transforms/NPC6_M1_W9_processed_lsq6.xfm	../niemann-pick_mincified_complete/NPC6_M1_W9_processed.mnc	NP-reg_processed/NPC6_M1_W9_processed/resampled/NPC6_M1_W9_processed_N_I_lsq6.mnc	../100um-MEMRI-initial-model/p65_MEMRI_mouse_brain_mask.mnc	NP-reg_processed/NPC6_M1_W9_processed/resampled/NPC6_M1_W9_processed_N_I_lsq6_lsq12_and_nlin-resampled.mnc	uncorrected_lsq6/NPC6_M1_W9_processed_N_I_lsq6.mnc	nuc/NPC6_M1_W9_processed_N_I_lsq6.mnc
NP-reg_processed/NPC7_C1_W6_processed/transforms/NPC7_C1_W6_processed_N_I_lsq6_lsq12_and_nlin.xfm	NP-reg_processed/NPC7_C1_W6_processed/transforms/NPC7_C1_W6_processed__concat_lsq6_N_I_lsq6_lsq12_and_nlin.xfm	NP-reg_processed/NPC7_C1_W6_processed/transforms/NPC7_C1_W6_processed_lsq6.xfm	../niemann-pick_mincified_complete/NPC7_C1_W6_processed.mnc	NP-reg_processed/NPC7_C1_W6_processed/resampled/NPC7_C1_W6_processed_N_I_lsq6.mnc	../100um-MEMRI-initial-model/p65_MEMRI_mouse_brain_mask.mnc	NP-reg_processed/NPC7_C1_W6_processed/resampled/NPC7_C1_W6_processed_N_I_lsq6_lsq12_and_nlin-resampled.mnc	uncorrected_lsq6/NPC7_C1_W6_processed_N_I_lsq6.mnc	nuc/NPC7_C1_W6_processed_N_I_lsq6.mnc
NP-reg_processed/NPC7_C1_W9_processed/transforms/NPC7_C1_W9_processed_N_I_lsq6_lsq12_and_nlin.xfm	NP-reg_processed/NPC7_C1_W9_processed/transforms/NPC7_C1_W9_processed__concat_lsq6_N_I_lsq6_lsq12_and_nlin.xfm	NP-reg_processed/NPC7_C1_W9_processed/transforms/NPC7_C1_W9_processed_lsq6.xfm	../niemann-pick_mincified_complete/NPC7_C1_W9_processed.mnc	NP-reg_processed/NPC7_C1_W9_processed/resampled/NPC7_C1_W9_processed_N_I_lsq6.mnc	../100um-MEMRI-initial-model/p65_MEMRI_mouse_brain_mask.mnc	NP-reg_processed/NPC7_C1_W9_processed/resampled/NPC7_C1_W9_processed_N_I_lsq6_lsq12_and_nlin-resampled.mnc	uncorrected_lsq6/NPC7_C1_W9_processed_N_I_lsq6.mnc	nuc/NPC7_C1_W9_processed_N_I_lsq6.mnc
NP-reg_processed/NPC7_C2_W6_processed/transforms/NPC7_C2_W6_processed_N_I_lsq6_lsq12_and_nlin.xfm	NP-reg_processed/NPC7_C2_W6_processed/transforms/NPC7_C2_W6_processed__concat_lsq6_N_I_lsq6_lsq12_and_nlin.xfm	NP-reg_processed/NPC7_C2_W6_processed/transforms/NPC7_C2_W6_processed_lsq6.xfm	../niemann-pick_mincified_complete/NPC7_C2_W6_processed.mnc	NP-reg_processed/NPC7_C2_W6_processed/resampled/NPC7_C2_W6_processed_N_I_lsq6.mnc	../100um-MEMRI-initial-model/p65_MEMRI_mouse_brain_mask.mnc	NP-reg_processed/NPC7_C2_W6_processed/resampled/NPC7_C2_W6_processed_N_I_lsq6_lsq12_and_nlin-resampled.mnc	uncorrected_lsq6/NPC7_C2_W6_processed_N_I_lsq6.mnc	nuc/NPC7_C2_W6_processed_N_I_lsq6.mnc
NP-reg_processed/NPC7_C2_W9_processed/transforms/NPC7_C2_W9_processed_N_I_lsq6_lsq12_and_nlin.xfm	NP-reg_processed/NPC7_C2_W9_processed/transforms/NPC7_C2_W9_processed__concat_lsq6_N_I_lsq6_lsq12_and_nlin.xfm	NP-reg_processed/NPC7_C2_W9_processed/transforms/NPC7_C2_W9_processed_lsq6.xfm	../niemann-pick_mincified_complete/NPC7_C2_W9_processed.mnc	NP-reg_processed/NPC7_C2_W9_processed/resampled/NPC7_C2_W9_processed_N_I_lsq6.mnc	../100um-MEMRI-initial-model/p65_MEMRI_mouse_brain_mask.mnc	NP-reg_processed/NPC7_C2_W9_processed/resampled/NPC7_C2_W9_processed_N_I_lsq6_lsq12_and_nlin-resampled.mnc	uncorrected_lsq6/NPC7_C2_W9_processed_N_I_lsq6.mnc	nuc/NPC7_C2_W9_processed_N_I_lsq6.mnc
NP-reg_processed/NPC7_C3_W6_processed/transforms/NPC7_C3_W6_processed_N_I_lsq6_lsq12_and_nlin.xfm	NP-reg_processed/NPC7_C3_W6_processed/transforms/NPC7_C3_W6_processed__concat_lsq6_N_I_lsq6_lsq12_and_nlin.xfm	NP-reg_processed/NPC7_C3_W6_processed/transforms/NPC7_C3_W6_processed_lsq6.xfm	../niemann-pick_mincified_complete/NPC7_C3_W6_processed.mnc	NP-reg_processed/NPC7_C3_W6_processed/resampled/NPC7_C3_W6_processed_N_I_lsq6.mnc	../100um-MEMRI-initial-model/p65_MEMRI_mouse_brain_mask.mnc	NP-reg_processed/NPC7_C3_W6_processed/resampled/NPC7_C3_W6_processed_N_I_lsq6_lsq12_and_nlin-resampled.mnc	uncorrected_lsq6/NPC7_C3_W6_processed_N_I_lsq6.mnc	nuc/NPC7_C3_W6_processed_N_I_lsq6.mnc
NP-reg_processed/NPC7_C3_W9_processed/transforms/NPC7_C3_W9_processed_N_I_lsq6_lsq12_and_nlin.xfm	NP-reg_processed/NPC7_C3_W9_processed/transforms/NPC7_C3_W9_processed__concat_lsq6_N_I_lsq6_lsq12_and_nlin.xfm	NP-reg_processed/NPC7_C3_W9_processed/transforms/NPC7_C3_W9_processed_lsq6.xfm	../niemann-pick_mincified_complete/NPC7_C3_W9_processed.mnc	NP-reg_processed/NPC7_C3_W9_processed/resampled/NPC7_C3_W9_processed_N_I_lsq6.mnc	../100um-MEMRI-initial-model/p65_MEMRI_mouse_brain_mask.mnc	NP-reg_processed/NPC7_C3_W9_processed/resampled/NPC7_C3_W9_processed_N_I_lsq6_lsq12_and_nlin-resampled.mnc	uncorrected_lsq6/NPC7_C3_W9_processed_N_I_lsq6.mnc	nuc/NPC7_C3_W9_processed_N_I_lsq6.mnc
NP-reg_processed/NPC7_C4_W6_processed/transforms/NPC7_C4_W6_processed_N_I_lsq6_lsq12_and_nlin.xfm	NP-reg_processed/NPC7_C4_W6_processed/transforms/NPC7_C4_W6_processed__concat_lsq6_N_I_lsq6_lsq12_and_nlin.xfm	NP-reg_processed/NPC7_C4_W6_processed/transforms/NPC7_C4_W6_processed_lsq6.xfm	../niemann-pick_mincified_complete/NPC7_C4_W6_processed.mnc	NP-reg_processed/NPC7_C4_W6_processed/resampled/NPC7_C4_W6_processed_N_I_lsq6.mnc	../100um-MEMRI-initial-model/p65_MEMRI_mouse_brain_mask.mnc	NP-reg_processed/NPC7_C4_W6_processed/resampled/NPC7_C4_W6_processed_N_I_lsq6_lsq12_and_nlin-resampled.mnc	uncorrected_lsq6/NPC7_C4_W6_processed_N_I_lsq6.mnc	nuc/NPC7_C4_W6_processed_N_I_lsq6.mnc
NP-reg_processed/NPC7_H10_W6_processed/transforms/NPC7_H10_W6_processed_N_I_lsq6_lsq12_and_nlin.xfm	NP-reg_processed/NPC7_H10_W6_processed/transforms/NPC7_H10_W6_processed__concat_lsq6_N_I_lsq6_lsq12_and_nlin.xfm	NP-reg_processed/NPC7_H10_W6_processed/transforms/NPC7_H10_W6_processed_lsq6.xfm	../niemann-pick_mincified_complete/NPC7_H10_W6_processed.mnc	NP-reg_processed/NPC7_H10_W6_processed/resampled/NPC7_H10_W6_processed_N_I_lsq6.mnc	../100um-MEMRI-initial-model/p65_MEMRI_mouse_brain_mask.mnc	NP-reg_processed/NPC7_H10_W6_processed/resampled/NPC7_H10_W6_processed_N_I_lsq6_lsq12_and_nlin-resampled.mnc	uncorrected_lsq6/NPC7_H10_W6_processed_N_I_lsq6.mnc	nuc/NPC7_H10_W6_processed_N_I_lsq6.mnc
NP-reg_processed/NPC7_H1_W6_processed/transforms/NPC7_H1_W6_processed_N_I_lsq6_lsq12_and_nlin.xfm	NP-reg_processed/NPC7_H1_W6_processed/transforms/NPC7_H1_W6_processed__concat_lsq6_N_I_lsq6_lsq12_and_nlin.xfm	NP-reg_processed/NPC7_H1_W6_processed/transforms/NPC7_H1_W6_processed_lsq6.xfm	../niemann-pick_mincified_complete/NPC7_H1_W6_processed.mnc	NP-reg_processed/NPC7_H1_W6_processed/resampled/NPC7_H1_W6_processed_N_I_lsq6.mnc	../100um-MEMRI-initial-model/p65_MEMRI_mouse_brain_mask.mnc	NP-reg_processed/NPC7_H1_W6_processed/resampled/NPC7_H1_W6_processed_N_I_lsq6_lsq12_and_nlin-resampled.mnc	uncorrected_lsq6/NPC7_H1_W6_processed_N_I_lsq6.mnc	nuc/NPC7_H1_W6_processed_N_I_lsq6.mnc
NP-reg_processed/NPC7_H1_W9_processed/transforms/NPC7_H1_W9_processed_N_I_lsq6_lsq12_and_nlin.xfm	NP-reg_processed/NPC7_H1_W9_processed/transforms/NPC7_H1_W9_processed__concat_lsq6_N_I_lsq6_lsq12_and_nlin.xfm	NP-reg_processed/NPC7_H1_W9_processed/transforms/NPC7_H1_W9_processed_lsq6.xfm	../niemann-pick_mincified_complete/NPC7_H1_W9_processed.mnc	NP-reg_processed/NPC7_H1_W9_processed/resampled/NPC7_H1_W9_processed_N_I_lsq6.mnc	../100um-MEMRI-initial-model/p65_MEMRI_mouse_brain_mask.mnc	NP-reg_processed/NPC7_H1_W9_processed/resampled/NPC7_H1_W9_processed_N_I_lsq6_lsq12_and_nlin-resampled.mnc	uncorrected_lsq6/NPC7_H1_W9_processed_N_I_lsq6.mnc	nuc/NPC7_H1_W9_processed_N_I_lsq6.mnc
NP-reg_processed/NPC7_H2_W6_processed/transforms/NPC7_H2_W6_processed_N_I_lsq6_lsq12_and_nlin.xfm	NP-reg_processed/NPC7_H2_W6_processed/transforms/NPC7_H2_W6_processed__concat_lsq6_N_I_lsq6_lsq12_and_nlin.xfm	NP-reg_processed/NPC7_H2_W6_processed/transforms/NPC7_H2_W6_processed_lsq6.xfm	../niemann-pick_mincified_complete/NPC7_H2_W6_processed.mnc	NP-reg_processed/NPC7_H2_W6_processed/resampled/NPC7_H2_W6_processed_N_I_lsq6.mnc	../100um-MEMRI-initial-model/p65_MEMRI_mouse_brain_mask.mnc	NP-reg_processed/NPC7_H2_W6_processed/resampled/NPC7_H2_W6_processed_N_I_lsq6_lsq12_and_nlin-resampled.mnc	uncorrected_lsq6/NPC7_H2_W6_processed_N_I_lsq6.mnc	nuc/NPC7_H2_W6_processed_N_I_lsq6.mnc
NP-reg_processed/NPC7_H2_W9_processed/transforms/NPC7_H2_W9_processed_N_I_lsq6_lsq12_and_nlin.xfm	NP-reg_processed/NPC7_H2_W9_processed/transforms/NPC7_H2_W9_processed__concat_lsq6_N_I_lsq6_lsq12_and_nlin.xfm	NP-reg_processed/NPC7_H2_W9_processed/transforms/NPC7_H2_W9_processed_lsq6.xfm	../niemann-pick_mincified_complete/NPC7_H2_W9_processed.mnc	NP-reg_processed/NPC7_H2_W9_processed/resampled/NPC7_H2_W9_processed_N_I_lsq6.mnc	../100um-MEMRI-initial-model/p65_MEMRI_mouse_brain_mask.mnc	NP-reg_processed/NPC7_H2_W9_processed/resampled/NPC7_H2_W9_processed_N_I_lsq6_lsq12_and_nlin-resampled.mnc	uncorrected_lsq6/NPC7_H2_W9_processed_N_I_lsq6.mnc	nuc/NPC7_H2_W9_processed_N_I_lsq6.mnc
NP-reg_processed/NPC7_H3_W6_processed/transforms/NPC7_H3_W6_processed_N_I_lsq6_lsq12_and_nlin.xfm	NP-reg_processed/NPC7_H3_W6_processed/transforms/NPC7_H3_W6_processed__concat_lsq6_N_I_lsq6_lsq12_and_nlin.xfm	NP-reg_processed/NPC7_H3_W6_processed/transforms/NPC7_H3_W6_processed_lsq6.xfm	../niemann-pick_mincified_complete/NPC7_H3_W6_processed.mnc	NP-reg_processed/NPC7_H3_W6_processed/resampled/NPC7_H3_W6_processed_N_I_lsq6.mnc	../100um-MEMRI-initial-model/p65_MEMRI_mouse_brain_mask.mnc	NP-reg_processed/NPC7_H3_W6_processed/resampled/NPC7_H3_W6_processed_N_I_lsq6_lsq12_and_nlin-resampled.mnc	uncorrected_lsq6/NPC7_H3_W6_processed_N_I_lsq6.mnc	nuc/NPC7_H3_W6_processed_N_I_lsq6.mnc
NP-reg_processed/NPC7_H3_W9_processed/transforms/NPC7_H3_W9_processed_N_I_lsq6_lsq12_and_nlin.xfm	NP-reg_processed/NPC7_H3_W9_processed/transforms/NPC7_H3_W9_processed__concat_lsq6_N_I_lsq6_lsq12_and_nlin.xfm	NP-reg_processed/NPC7_H3_W9_processed/transforms/NPC7_H3_W9_processed_lsq6.xfm	../niemann-pick_mincified_complete/NPC7_H3_W9_processed.mnc	NP-reg_processed/NPC7_H3_W9_processed/resampled/NPC7_H3_W9_processed_N_I_lsq6.mnc	../100um-MEMRI-initial-model/p65_MEMRI_mouse_brain_mask.mnc	NP-reg_processed/NPC7_H3_W9_processed/resampled/NPC7_H3_W9_processed_N_I_lsq6_lsq12_and_nlin-resampled.mnc	uncorrected_lsq6/NPC7_H3_W9_processed_N_I_lsq6.mnc	nuc/NPC7_H3_W9_processed_N_I_lsq6.mnc
NP-reg_processed/NPC7_H4_W6_processed/transforms/NPC7_H4_W6_processed_N_I_lsq6_lsq12_and_nlin.xfm	NP-reg_processed/NPC7_H4_W6_processed/transforms/NPC7_H4_W6_processed__concat_lsq6_N_I_lsq6_lsq12_and_nlin.xfm	NP-reg_processed/NPC7_H4_W6_processed/transforms/NPC7_H4_W6_processed_lsq6.xfm	../niemann-pick_mincified_complete/NPC7_H4_W6_processed.mnc	NP-reg_processed/NPC7_H4_W6_processed/resampled/NPC7_H4_W6_processed_N_I_lsq6.mnc	../100um-MEMRI-initial-model/p65_MEMRI_mouse_brain_mask.mnc	NP-reg_processed/NPC7_H4_W6_processed/resampled/NPC7_H4_W6_processed_N_I_lsq6_lsq12_and_nlin-resampled.mnc	uncorrected_lsq6/NPC7_H4_W6_processed_N_I_lsq6.mnc	nuc/NPC7_H4_W6_processed_N_I_lsq6.mnc
NP-reg_processed/NPC7_H4_W9_processed/transforms/NPC7_H4_W9_processed_N_I_lsq6_lsq12_and_nlin.xfm	NP-reg_processed/NPC7_H4_W9_processed/transforms/NPC7_H4_W9_processed__concat_lsq6_N_I_lsq6_lsq12_and_nlin.xfm	NP-reg_processed/NPC7_H4_W9_processed/transforms/NPC7_H4_W9_processed_lsq6.xfm	../niemann-pick_mincified_complete/NPC7_H4_W9_processed.mnc	NP-reg_processed/NPC7_H4_W9_processed/resampled/NPC7_H4_W9_processed_N_I_lsq6.mnc	../100um-MEMRI-initial-model/p65_MEMRI_mouse_brain_mask.mnc	NP-reg_processed/NPC7_H4_W9_processed/resampled/NPC7_H4_W9_processed_N_I_lsq6_lsq12_and_nlin-resampled.mnc	uncorrected_lsq6/NPC7_H4_W9_processed_N_I_lsq6.mnc	nuc/NPC7_H4_W9_processed_N_I_lsq6.mnc
NP-reg_processed/NPC7_H5_W6_processed/transforms/NPC7_H5_W6_processed_N_I_lsq6_lsq12_and_nlin.xfm	NP-reg_processed/NPC7_H5_W6_processed/transforms/NPC7_H5_W6_processed__concat_lsq6_N_I_lsq6_lsq12_and_nlin.xfm	NP-reg_processed/NPC7_H5_W6_processed/transforms/NPC7_H5_W6_processed_lsq6.xfm	../niemann-pick_mincified_complete/NPC7_H5_W6_processed.mnc	NP-reg_processed/NPC7_H5_W6_processed/resampled/NPC7_H5_W6_processed_N_I_lsq6.mnc	../100um-MEMRI-initial-model/p65_MEMRI_mouse_brain_mask.mnc	NP-reg_processed/NPC7_H5_W6_processed/resampled/NPC7_H5_W6_processed_N_I_lsq6_lsq12_and_nlin-resampled.mnc	uncorrected_lsq6/NPC7_H5_W6_processed_N_I_lsq6.mnc	nuc/NPC7_H5_W6_processed_N_I_lsq6.mnc
NP-reg_processed/NPC7_H5_W9_processed/transforms/NPC7_H5_W9_processed_N_I_lsq6_lsq12_and_nlin.xfm	NP-reg_processed/NPC7_H5_W9_processed/transforms/NPC7_H5_W9_processed__concat_lsq6_N_I_lsq6_lsq12_and_nlin.xfm	NP-reg_processed/NPC7_H5_W9_processed/transforms/NPC7_H5_W9_processed_lsq6.xfm	../niemann-pick_mincified_complete/NPC7_H5_W9_processed.mnc	NP-reg_processed/NPC7_H5_W9_processed/resampled/NPC7_H5_W9_processed_N_I_lsq6.mnc	../100um-MEMRI-initial-model/p65_MEMRI_mouse_brain_mask.mnc	NP-reg_processed/NPC7_H5_W9_processed/resampled/NPC7_H5_W9_processed_N_I_lsq6_lsq12_and_nlin-resampled.mnc	uncorrected_lsq6/NPC7_H5_W9_processed_N_I_lsq6.mnc	nuc/NPC7_H5_W9_processed_N_I_lsq6.mnc
NP-reg_processed/NPC7_H6_W6_processed/transforms/NPC7_H6_W6_processed_N_I_lsq6_lsq12_and_nlin.xfm	NP-reg_processed/NPC7_H6_W6_processed/transforms/NPC7_H6_W6_processed__concat_lsq6_N_I_lsq6_lsq12_and_nlin.xfm	NP-reg_processed/NPC7_H6_W6_processed/transforms/NPC7_H6_W6_processed_lsq6.xfm	../niemann-pick_mincified_complete/NPC7_H6_W6_processed.mnc	NP-reg_processed/NPC7_H6_W6_processed/resampled/NPC7_H6_W6_processed_N_I_lsq6.mnc	../100um-MEMRI-initial-model/p65_MEMRI_mouse_brain_mask.mnc	NP-reg_processed/NPC7_H6_W6_processed/resampled/NPC7_H6_W6_processed_N_I_lsq6_lsq12_and_nlin-resampled.mnc	uncorrected_lsq6/NPC7_H6_W6_processed_N_I_lsq6.mnc	nuc/NPC7_H6_W6_processed_N_I_lsq6.mnc
NP-reg_processed/NPC7_H7_W6_processed/transforms/NPC7_H7_W6_processed_N_I_lsq6_lsq12_and_nlin.xfm	NP-reg_processed/NPC7_H7_W6_processed/transforms/NPC7_H7_W6_processed__concat_lsq6_N_I_lsq6_lsq12_and_nlin.xfm	NP-reg_processed/NPC7_H7_W6_processed/transforms/NPC7_H7_W6_processed_lsq6.xfm	../niemann-pick_mincified_complete/NPC7_H7_W6_processed.mnc	NP-reg_processed/NPC7_H7_W6_processed/resampled/NPC7_H7_W6_processed_N_I_lsq6.mnc	../100um-MEMRI-initial-model/p65_MEMRI_mouse_brain_mask.mnc	NP-reg_processed/NPC7_H7_W6_processed/resampled/NPC7_H7_W6_processed_N_I_lsq6_lsq12_and_nlin-resampled.mnc	uncorrected_lsq6/NPC7_H7_W6_processed_N_I_lsq6.mnc	nuc/NPC7_H7_W6_processed_N_I_lsq6.mnc
NP-reg_processed/NPC7_H8_W6_processed/transforms/NPC7_H8_W6_processed_N_I_lsq6_lsq12_and_nlin.xfm	NP-reg_processed/NPC7_H8_W6_processed/transforms/NPC7_H8_W6_processed__concat_lsq6_N_I_lsq6_lsq12_and_nlin.xfm	NP-reg_processed/NPC7_H8_W6_processed/transforms/NPC7_H8_W6_processed_lsq6.xfm	../niemann-pick_mincified_complete/NPC7_H8_W6_processed.mnc	NP-reg_processed/NPC7_H8_W6_processed/resampled/NPC7_H8_W6_processed_N_I_lsq6.mnc	../100um-MEMRI-initial-model/p65_MEMRI_mouse_brain_mask.mnc	NP-reg_processed/NPC7_H8_W6_processed/resampled/NPC7_H8_W6_processed_N_I_lsq6_lsq12_and_nlin-resampled.mnc	uncorrected_lsq6/NPC7_H8_W6_processed_N_I_lsq6.mnc	nuc/NPC7_H8_W6_processed_N_I_lsq6.mnc
NP-reg_processed/NPC7_H9_W6_processed/transforms/NPC7_H9_W6_processed_N_I_lsq6_lsq12_and_nlin.xfm	NP-reg_processed/NPC7_H9_W6_processed/transforms/NPC7_H9_W6_processed__concat_lsq6_N_I_lsq6_lsq12_and_nlin.xfm	NP-reg_processed/NPC7_H9_W6_processed/transforms/NPC7_H9_W6_processed_lsq6.xfm	../niemann-pick_mincified_complete/NPC7_H9_W6_processed.mnc	NP-reg_processed/NPC7_H9_W6_processed/resampled/NPC7_H9_W6_processed_N_I_lsq6.mnc	../100um-MEMRI-initial-model/p65_MEMRI_mouse_brain_mask.mnc	NP-reg_processed/NPC7_H9_W6_processed/resampled/NPC7_H9_W6_processed_N_I_lsq6_lsq12_and_nlin-resampled.mnc	uncorrected_lsq6/NPC7_H9_W6_processed_N_I_lsq6.mnc	nuc/NPC7_H9_W6_processed_N_I_lsq6.mnc
NP-reg_processed/NPC7_M1_W6_processed/transforms/NPC7_M1_W6_processed_N_I_lsq6_lsq12_and_nlin.xfm	NP-reg_processed/NPC7_M1_W6_processed/transforms/NPC7_M1_W6_processed__concat_lsq6_N_I_lsq6_lsq12_and_nlin.xfm	NP-reg_processed/NPC7_M1_W6_processed/transforms/NPC7_M1_W6_processed_lsq6.xfm	../niemann-pick_mincified_complete/NPC7_M1_W6_processed.mnc	NP-reg_processed/NPC7_M1_W6_processed/resampled/NPC7_M1_W6_processed_N_I_lsq6.mnc	../100um-MEMRI-initial-model/p65_MEMRI_mouse_brain_mask.mnc	NP-reg_processed/NPC7_M1_W6_processed/resampled/NPC7_M1_W6_processed_N_I_lsq6_lsq12_and_nlin-resampled.mnc	uncorrected_lsq6/NPC7_M1_W6_processed_N_I_lsq6.mnc	nuc/NPC7_M1_W6_processed_N_I_lsq6.mnc
NP-reg_processed/NPC7_M1_W9_processed/transforms/NPC7_M1_W9_processed_N_I_lsq6_lsq12_and_nlin.xfm	NP-reg_processed/NPC7_M1_W9_processed/transforms/NPC7_M1_W9_processed__concat_lsq6_N_I_lsq6_lsq12_and_nlin.xfm	NP-reg_processed/NPC7_M1_W9_processed/transforms/NPC7_M1_W9_processed_lsq6.xfm	../niemann-pick_mincified_complete/NPC7_M1_W9_processed.mnc	NP-reg_processed/NPC7_M1_W9_processed/resampled/NPC7_M1_W9_processed_N_I_lsq6.mnc	../100um-MEMRI-initial-model/p65_MEMRI_mouse_brain_mask.mnc	NP-reg_processed/NPC7_M1_W9_processed/resampled/NPC7_M1_W9_processed_N_I_lsq6_lsq12_and_nlin-resampled.mnc	uncorrected_lsq6/NPC7_M1_W9_processed_N_I_lsq6.mnc	nuc/NPC7_M1_W9_processed_N_I_lsq6.mnc
NP-reg_processed/NPC7_M2_W6_processed/transforms/NPC7_M2_W6_processed_N_I_lsq6_lsq12_and_nlin.xfm	NP-reg_processed/NPC7_M2_W6_processed/transforms/NPC7_M2_W6_processed__concat_lsq6_N_I_lsq6_lsq12_and_nlin.xfm	NP-reg_processed/NPC7_M2_W6_processed/transforms/NPC7_M2_W6_processed_lsq6.xfm	../niemann-pick_mincified_complete/NPC7_M2_W6_processed.mnc	NP-reg_processed/NPC7_M2_W6_processed/resampled/NPC7_M2_W6_processed_N_I_lsq6.mnc	../100um-MEMRI-initial-model/p65_MEMRI_mouse_brain_mask.mnc	NP-reg_processed/NPC7_M2_W6_processed/resampled/NPC7_M2_W6_processed_N_I_lsq6_lsq12_and_nlin-resampled.mnc	uncorrected_lsq6/NPC7_M2_W6_processed_N_I_lsq6.mnc	nuc/NPC7_M2_W6_processed_N_I_lsq6.mnc
NP-reg_processed/NPC7_M2_W9_processed/transforms/NPC7_M2_W9_processed_N_I_lsq6_lsq12_and_nlin.xfm	NP-reg_processed/NPC7_M2_W9_processed/transforms/NPC7_M2_W9_processed__concat_lsq6_N_I_lsq6_lsq12_and_nlin.xfm	NP-reg_processed/NPC7_M2_W9_processed/transforms/NPC7_M2_W9_processed_lsq6.xfm	../niemann-pick_mincified_complete/NPC7_M2_W9_processed.mnc	NP-reg_processed/NPC7_M2_W9_processed/resampled/NPC7_M2_W9_processed_N_I_lsq6.mnc	../100um-MEMRI-initial-model/p65_MEMRI_mouse_brain_mask.mnc	NP-reg_processed/NPC7_M2_W9_processed/resampled/NPC7_M2_W9_processed_N_I_lsq6_lsq12_and_nlin-resampled.mnc	uncorrected_lsq6/NPC7_M2_W9_processed_N_I_lsq6.mnc	nuc/NPC7_M2_W9_processed_N_I_lsq6.mnc
NP-reg_processed/NPC7_M3_W6_processed/transforms/NPC7_M3_W6_processed_N_I_lsq6_lsq12_and_nlin.xfm	NP-reg_processed/NPC7_M3_W6_processed/transforms/NPC7_M3_W6_processed__concat_lsq6_N_I_lsq6_lsq12_and_nlin.xfm	NP-reg_processed/NPC7_M3_W6_processed/transforms/NPC7_M3_W6_processed_lsq6.xfm	../niemann-pick_mincified_complete/NPC7_M3_W6_processed.mnc	NP-reg_processed/NPC7_M3_W6_processed/resampled/NPC7_M3_W6_processed_N_I_lsq6.mnc	../100um-MEMRI-initial-model/p65_MEMRI_mouse_brain_mask.mnc	NP-reg_processed/NPC7_M3_W6_processed/resampled/NPC7_M3_W6_processed_N_I_lsq6_lsq12_and_nlin-resampled.mnc	uncorrected_lsq6/NPC7_M3_W6_processed_N_I_lsq6.mnc	nuc/NPC7_M3_W6_processed_N_I_lsq6.mnc
NP-reg_processed/NPC7_M3_W9_processed/transforms/NPC7_M3_W9_processed_N_I_lsq6_lsq12_and_nlin.xfm	NP-reg_processed/NPC7_M3_W9_processed/transforms/NPC7_M3_W9_processed__concat_lsq6_N_I_lsq6_lsq12_and_nlin.xfm	NP-reg_processed/NPC7_M3_W9_processed/transforms/NPC7_M3_W9_processed_lsq6.xfm	../niemann-pick_mincified_complete/NPC7_M3_W9_processed.mnc	NP-reg_processed/NPC7_M3_W9_processed/resampled/NPC7_M3_W9_processed_N_I_lsq6.mnc	../100um-MEMRI-initial-model/p65_MEMRI_mouse_brain_mask.mnc	NP-reg_processed/NPC7_M3_W9_processed/resampled/NPC7_M3_W9_processed_N_I_lsq6_lsq12_and_nlin-resampled.mnc	uncorrected_lsq6/NPC7_M3_W9_processed_N_I_lsq6.mnc	nuc/NPC7_M3_W9_processed_N_I_lsq6.mnc
NP-reg_processed/NPC8_C1_W6_processed/transforms/NPC8_C1_W6_processed_N_I_lsq6_lsq12_and_nlin.xfm	NP-reg_processed/NPC8_C1_W6_processed/transforms/NPC8_C1_W6_processed__concat_lsq6_N_I_lsq6_lsq12_and_nlin.xfm	NP-reg_processed/NPC8_C1_W6_processed/transforms/NPC8_C1_W6_processed_lsq6.xfm	../niemann-pick_mincified_complete/NPC8_C1_W6_processed.mnc	NP-reg_processed/NPC8_C1_W6_processed/resampled/NPC8_C1_W6_processed_N_I_lsq6.mnc	../100um-MEMRI-initial-model/p65_MEMRI_mouse_brain_mask.mnc	NP-reg_processed/NPC8_C1_W6_processed/resampled/NPC8_C1_W6_processed_N_I_lsq6_lsq12_and_nlin-resampled.mnc	uncorrected_lsq6/NPC8_C1_W6_processed_N_I_lsq6.mnc	nuc/NPC8_C1_W6_processed_N_I_lsq6.mnc
NP-reg_processed/NPC8_C2_W6_processed/transforms/NPC8_C2_W6_processed_N_I_lsq6_lsq12_and_nlin.xfm	NP-reg_processed/NPC8_C2_W6_processed/transforms/NPC8_C2_W6_processed__concat_lsq6_N_I_lsq6_lsq12_and_nlin.xfm	NP-reg_processed/NPC8_C2_W6_processed/transforms/NPC8_C2_W6_processed_lsq6.xfm	../niemann-pick_mincified_complete/NPC8_C2_W6_processed.mnc	NP-reg_processed/NPC8_C2_W6_processed/resampled/NPC8_C2_W6_processed_N_I_lsq6.mnc	../100um-MEMRI-initial-model/p65_MEMRI_mouse_brain_mask.mnc	NP-reg_processed/NPC8_C2_W6_processed/resampled/NPC8_C2_W6_processed_N_I_lsq6_lsq12_and_nlin-resampled.mnc	uncorrected_lsq6/NPC8_C2_W6_processed_N_I_lsq6.mnc	nuc/NPC8_C2_W6_processed_N_I_lsq6.mnc
NP-reg_processed/NPC8_C3_W6_processed/transforms/NPC8_C3_W6_processed_N_I_lsq6_lsq12_and_nlin.xfm	NP-reg_processed/NPC8_C3_W6_processed/transforms/NPC8_C3_W6_processed__concat_lsq6_N_I_lsq6_lsq12_and_nlin.xfm	NP-reg_processed/NPC8_C3_W6_processed/transforms/NPC8_C3_W6_processed_lsq6.xfm	../niemann-pick_mincified_complete/NPC8_C3_W6_processed.mnc	NP-reg_processed/NPC8_C3_W6_processed/resampled/NPC8_C3_W6_processed_N_I_lsq6.mnc	../100um-MEMRI-initial-model/p65_MEMRI_mouse_brain_mask.mnc	NP-reg_processed/NPC8_C3_W6_processed/resampled/NPC8_C3_W6_processed_N_I_lsq6_lsq12_and_nlin-resampled.mnc	uncorrected_lsq6/NPC8_C3_W6_processed_N_I_lsq6.mnc	nuc/NPC8_C3_W6_processed_N_I_lsq6.mnc
NP-reg_processed/NPC8_M1_W6_processed/transforms/NPC8_M1_W6_processed_N_I_lsq6_lsq12_and_nlin.xfm	NP-reg_processed/NPC8_M1_W6_processed/transforms/NPC8_M1_W6_processed__concat_lsq6_N_I_lsq6_lsq12_and_nlin.xfm	NP-reg_processed/NPC8_M1_W6_processed/transforms/NPC8_M1_W6_processed_lsq6.xfm	../niemann-pick_mincified_complete/NPC8_M1_W6_processed.mnc	NP-reg_processed/NPC8_M1_W6_processed/resampled/NPC8_M1_W6_processed_N_I_lsq6.mnc	../100um-MEMRI-initial-model/p65_MEMRI_mouse_brain_mask.mnc	NP-reg_processed/NPC8_M1_W6_processed/resampled/NPC8_M1_W6_processed_N_I_lsq6_lsq12_and_nlin-resampled.mnc	uncorrected_lsq6/NPC8_M1_W6_processed_N_I_lsq6.mnc	nuc/NPC8_M1_W6_processed_N_I_lsq6.mnc
NP-reg_processed/NPC8_M2_W6_processed/transforms/NPC8_M2_W6_processed_N_I_lsq6_lsq12_and_nlin.xfm	NP-reg_processed/NPC8_M2_W6_processed/transforms/NPC8_M2_W6_processed__concat_lsq6_N_I_lsq6_lsq12_and_nlin.xfm	NP-reg_processed/NPC8_M2_W6_processed/transforms/NPC8_M2_W6_processed_lsq6.xfm	../niemann-pick_mincified_complete/NPC8_M2_W6_processed.mnc	NP-reg_processed/NPC8_M2_W6_processed/resampled/NPC8_M2_W6_processed_N_I_lsq6.mnc	../100um-MEMRI-initial-model/p65_MEMRI_mouse_brain_mask.mnc	NP-reg_processed/NPC8_M2_W6_processed/resampled/NPC8_M2_W6_processed_N_I_lsq6_lsq12_and_nlin-resampled.mnc	uncorrected_lsq6/NPC8_M2_W6_processed_N_I_lsq6.mnc	nuc/NPC8_M2_W6_processed_N_I_lsq6.mnc
NP-reg_processed/NPC9_C1_W6_processed/transforms/NPC9_C1_W6_processed_N_I_lsq6_lsq12_and_nlin.xfm	NP-reg_processed/NPC9_C1_W6_processed/transforms/NPC9_C1_W6_processed__concat_lsq6_N_I_lsq6_lsq12_and_nlin.xfm	NP-reg_processed/NPC9_C1_W6_processed/transforms/NPC9_C1_W6_processed_lsq6.xfm	../niemann-pick_mincified_complete/NPC9_C1_W6_processed.mnc	NP-reg_processed/NPC9_C1_W6_processed/resampled/NPC9_C1_W6_processed_N_I_lsq6.mnc	../100um-MEMRI-initial-model/p65_MEMRI_mouse_brain_mask.mnc	NP-reg_processed/NPC9_C1_W6_processed/resampled/NPC9_C1_W6_processed_N_I_lsq6_lsq12_and_nlin-resampled.mnc	uncorrected_lsq6/NPC9_C1_W6_processed_N_I_lsq6.mnc	nuc/NPC9_C1_W6_processed_N_I_lsq6.mnc
NP-reg_processed/NPC9_C1_W9_processed/transforms/NPC9_C1_W9_processed_N_I_lsq6_lsq12_and_nlin.xfm	NP-reg_processed/NPC9_C1_W9_processed/transforms/NPC9_C1_W9_processed__concat_lsq6_N_I_lsq6_lsq12_and_nlin.xfm	NP-reg_processed/NPC9_C1_W9_processed/transforms/NPC9_C1_W9_processed_lsq6.xfm	../niemann-pick_mincified_complete/NPC9_C1_W9_processed.mnc	NP-reg_processed/NPC9_C1_W9_processed/resampled/NPC9_C1_W9_processed_N_I_lsq6.mnc	../100um-MEMRI-initial-model/p65_MEMRI_mouse_brain_mask.mnc	NP-reg_processed/NPC9_C1_W9_processed/resampled/NPC9_C1_W9_processed_N_I_lsq6_lsq12_and_nlin-resampled.mnc	uncorrected_lsq6/NPC9_C1_W9_processed_N_I_lsq6.mnc	nuc/NPC9_C1_W9_processed_N_I_lsq6.mnc
NP-reg_processed/NPC9_C2_W6_processed/transforms/NPC9_C2_W6_processed_N_I_lsq6_lsq12_and_nlin.xfm	NP-reg_processed/NPC9_C2_W6_processed/transforms/NPC9_C2_W6_processed__concat_lsq6_N_I_lsq6_lsq12_and_nlin.xfm	NP-reg_processed/NPC9_C2_W6_processed/transforms/NPC9_C2_W6_processed_lsq6.xfm	../niemann-pick_mincified_complete/NPC9_C2_W6_processed.mnc	NP-reg_processed/NPC9_C2_W6_processed/resampled/NPC9_C2_W6_processed_N_I_lsq6.mnc	../100um-MEMRI-initial-model/p65_MEMRI_mouse_brain_mask.mnc	NP-reg_processed/NPC9_C2_W6_processed/resampled/NPC9_C2_W6_processed_N_I_lsq6_lsq12_and_nlin-resampled.mnc	uncorrected_lsq6/NPC9_C2_W6_processed_N_I_lsq6.mnc	nuc/NPC9_C2_W6_processed_N_I_lsq6.mnc
NP-reg_processed/NPC9_C2_W9_processed/transforms/NPC9_C2_W9_processed_N_I_lsq6_lsq12_and_nlin.xfm	NP-reg_processed/NPC9_C2_W9_processed/transforms/NPC9_C2_W9_processed__concat_lsq6_N_I_lsq6_lsq12_and_nlin.xfm	NP-reg_processed/NPC9_C2_W9_processed/transforms/NPC9_C2_W9_processed_lsq6.xfm	../niemann-pick_mincified_complete/NPC9_C2_W9_processed.mnc	NP-reg_processed/NPC9_C2_W9_processed/resampled/NPC9_C2_W9_processed_N_I_lsq6.mnc	../100um-MEMRI-initial-model/p65_MEMRI_mouse_brain_mask.mnc	NP-reg_processed/NPC9_C2_W9_processed/resampled/NPC9_C2_W9_processed_N_I_lsq6_lsq12_and_nlin-resampled.mnc	uncorrected_lsq6/NPC9_C2_W9_processed_N_I_lsq6.mnc	nuc/NPC9_C2_W9_processed_N_I_lsq6.mnc
NP-reg_processed/NPC9_H1_W6_processed/transforms/NPC9_H1_W6_processed_N_I_lsq6_lsq12_and_nlin.xfm	NP-reg_processed/NPC9_H1_W6_processed/transforms/NPC9_H1_W6_processed__concat_lsq6_N_I_lsq6_lsq12_and_nlin.xfm	NP-reg_processed/NPC9_H1_W6_processed/transforms/NPC9_H1_W6_processed_lsq6.xfm	../niemann-pick_mincified_complete/NPC9_H1_W6_processed.mnc	NP-reg_processed/NPC9_H1_W6_processed/resampled/NPC9_H1_W6_processed_N_I_lsq6.mnc	../100um-MEMRI-initial-model/p65_MEMRI_mouse_brain_mask.mnc	NP-reg_processed/NPC9_H1_W6_processed/resampled/NPC9_H1_W6_processed_N_I_lsq6_lsq12_and_nlin-resampled.mnc	uncorrected_lsq6/NPC9_H1_W6_processed_N_I_lsq6.mnc	nuc/NPC9_H1_W6_processed_N_I_lsq6.mnc
NP-reg_processed/NPC9_H1_W9_processed/transforms/NPC9_H1_W9_processed_N_I_lsq6_lsq12_and_nlin.xfm	NP-reg_processed/NPC9_H1_W9_processed/transforms/NPC9_H1_W9_processed__concat_lsq6_N_I_lsq6_lsq12_and_nlin.xfm	NP-reg_processed/NPC9_H1_W9_processed/transforms/NPC9_H1_W9_processed_lsq6.xfm	../niemann-pick_mincified_complete/NPC9_H1_W9_processed.mnc	NP-reg_processed/NPC9_H1_W9_processed/resampled/NPC9_H1_W9_processed_N_I_lsq6.mnc	../100um-MEMRI-initial-model/p65_MEMRI_mouse_brain_mask.mnc	NP-reg_processed/NPC9_H1_W9_processed/resampled/NPC9_H1_W9_processed_N_I_lsq6_lsq12_and_nlin-resampled.mnc	uncorrected_lsq6/NPC9_H1_W9_processed_N_I_lsq6.mnc	nuc/NPC9_H1_W9_processed_N_I_lsq6.mnc
NP-reg_processed/NPC9_H2_W6_processed/transforms/NPC9_H2_W6_processed_N_I_lsq6_lsq12_and_nlin.xfm	NP-reg_processed/NPC9_H2_W6_processed/transforms/NPC9_H2_W6_processed__concat_lsq6_N_I_lsq6_lsq12_and_nlin.xfm	NP-reg_processed/NPC9_H2_W6_processed/transforms/NPC9_H2_W6_processed_lsq6.xfm	../niemann-pick_mincified_complete/NPC9_H2_W6_processed.mnc	NP-reg_processed/NPC9_H2_W6_processed/resampled/NPC9_H2_W6_processed_N_I_lsq6.mnc	../100um-MEMRI-initial-model/p65_MEMRI_mouse_brain_mask.mnc	NP-reg_processed/NPC9_H2_W6_processed/resampled/NPC9_H2_W6_processed_N_I_lsq6_lsq12_and_nlin-resampled.mnc	uncorrected_lsq6/NPC9_H2_W6_processed_N_I_lsq6.mnc	nuc/NPC9_H2_W6_processed_N_I_lsq6.mnc
NP-reg_processed/NPC9_H2_W9_processed/transforms/NPC9_H2_W9_processed_N_I_lsq6_lsq12_and_nlin.xfm	NP-reg_processed/NPC9_H2_W9_processed/transforms/NPC9_H2_W9_processed__concat_lsq6_N_I_lsq6_lsq12_and_nlin.xfm	NP-reg_processed/NPC9_H2_W9_processed/transforms/NPC9_H2_W9_processed_lsq6.xfm	../niemann-pick_mincified_complete/NPC9_H2_W9_processed.mnc	NP-reg_processed/NPC9_H2_W9_processed/resampled/NPC9_H2_W9_processed_N_I_lsq6.mnc	../100um-MEMRI-initial-model/p65_MEMRI_mouse_brain_mask.mnc	NP-reg_processed/NPC9_H2_W9_processed/resampled/NPC9_H2_W9_processed_N_I_lsq6_lsq12_and_nlin-resampled.mnc	uncorrected_lsq6/NPC9_H2_W9_processed_N_I_lsq6.mnc	nuc/NPC9_H2_W9_processed_N_I_lsq6.mnc
NP-reg_processed/NPC9_M1_W6_processed/transforms/NPC9_M1_W6_processed_N_I_lsq6_lsq12_and_nlin.xfm	NP-reg_processed/NPC9_M1_W6_processed/transforms/NPC9_M1_W6_processed__concat_lsq6_N_I_lsq6_lsq12_and_nlin.xfm	NP-reg_processed/NPC9_M1_W6_processed/transforms/NPC9_M1_W6_processed_lsq6.xfm	../niemann-pick_mincified_complete/NPC9_M1_W6_processed.mnc	NP-reg_processed/NPC9_M1_W6_processed/resampled/NPC9_M1_W6_processed_N_I_lsq6.mnc	../100um-MEMRI-initial-model/p65_MEMRI_mouse_brain_mask.mnc	NP-reg_processed/NPC9_M1_W6_processed/resampled/NPC9_M1_W6_processed_N_I_lsq6_lsq12_and_nlin-resampled.mnc	uncorrected_lsq6/NPC9_M1_W6_processed_N_I_lsq6.mnc	nuc/NPC9_M1_W6_processed_N_I_lsq6.mnc
NP-reg_processed/NPC9_M1_W9_processed/transforms/NPC9_M1_W9_processed_N_I_lsq6_lsq12_and_nlin.xfm	NP-reg_processed/NPC9_M1_W9_processed/transforms/NPC9_M1_W9_processed__concat_lsq6_N_I_lsq6_lsq12_and_nlin.xfm	NP-reg_processed/NPC9_M1_W9_processed/transforms/NPC9_M1_W9_processed_lsq6.xfm	../niemann-pick_mincified_complete/NPC9_M1_W9_processed.mnc	NP-reg_processed/NPC9_M1_W9_processed/resampled/NPC9_M1_W9_processed_N_I_lsq6.mnc	../100um-MEMRI-initial-model/p65_MEMRI_mouse_brain_mask.mnc	NP-reg_processed/NPC9_M1_W9_processed/resampled/NPC9_M1_W9_processed_N_I_lsq6_lsq12_and_nlin-resampled.mnc	uncorrected_lsq6/NPC9_M1_W9_processed_N_I_lsq6.mnc	nuc/NPC9_M1_W9_processed_N_I_lsq6.mnc
NP-reg_processed/NPC9_M2_W6_processed/transforms/NPC9_M2_W6_processed_N_I_lsq6_lsq12_and_nlin.xfm	NP-reg_processed/NPC9_M2_W6_processed/transforms/NPC9_M2_W6_processed__concat_lsq6_N_I_lsq6_lsq12_and_nlin.xfm	NP-reg_processed/NPC9_M2_W6_processed/transforms/NPC9_M2_W6_processed_lsq6.xfm	../niemann-pick_mincified_complete/NPC9_M2_W6_processed.mnc	NP-reg_processed/NPC9_M2_W6_processed/resampled/NPC9_M2_W6_processed_N_I_lsq6.mnc	../100um-MEMRI-initial-model/p65_MEMRI_mouse_brain_mask.mnc	NP-reg_processed/NPC9_M2_W6_processed/resampled/NPC9_M2_W6_processed_N_I_lsq6_lsq12_and_nlin-resampled.mnc	uncorrected_lsq6/NPC9_M2_W6_processed_N_I_lsq6.mnc	nuc/NPC9_M2_W6_processed_N_I_lsq6.mnc
NP-reg_processed/NPC9_M2_W9_processed/transforms/NPC9_M2_W9_processed_N_I_lsq6_lsq12_and_nlin.xfm	NP-reg_processed/NPC9_M2_W9_processed/transforms/NPC9_M2_W9_processed__concat_lsq6_N_I_lsq6_lsq12_and_nlin.xfm	NP-reg_processed/NPC9_M2_W9_processed/transforms/NPC9_M2_W9_processed_lsq6.xfm	../niemann-pick_mincified_complete/NPC9_M2_W9_processed.mnc	NP-reg_processed/NPC9_M2_W9_processed/resampled/NPC9_M2_W9_processed_N_I_lsq6.mnc	../100um-MEMRI-initial-model/p65_MEMRI_mouse_brain_mask.mnc	NP-reg_processed/NPC9_M2_W9_processed/resampled/NPC9_M2_W9_processed_N_I_lsq6_lsq12_and_nlin-resampled.mnc	uncorrected_lsq6/NPC9_M2_W9_processed_N_I_lsq6.mnc	nuc/NPC9_M2_W9_processed_N_I_lsq6.mnc
NP-reg_processed/NPC9_M3_W6_processed/transforms/NPC9_M3_W6_processed_N_I_lsq6_lsq12_and_nlin.xfm	NP-reg_processed/NPC9_M3_W6_processed/transforms/NPC9_M3_W6_processed__concat_lsq6_N_I_lsq6_lsq12_and_nlin.xfm	NP-reg_processed/NPC9_M3_W6_processed/transforms/NPC9_M3_W6_processed_lsq6.xfm	../niemann-pick_mincified_complete/NPC9_M3_W6_processed.mnc	NP-reg_processed/NPC9_M3_W6_processed/resampled/NPC9_M3_W6_processed_N_I_lsq6.mnc	../100um-MEMRI-initial-model/p65_MEMRI_mouse_brain_mask.mnc	NP-reg_processed/NPC9_M3_W6_processed/resampled/NPC9_M3_W6_processed_N_I_lsq6_lsq12_and_nlin-resampled.mnc	uncorrected_lsq6/NPC9_M3_W6_processed_N_I_lsq6.mnc	nuc/NPC9_M3_W6_processed_N_I_lsq6.mnc
NP-reg_processed/NPC9_M3_W9_processed/transforms/NPC9_M3_W9_processed_N_I_lsq6_lsq12_and_nlin.xfm	NP-reg_processed/NPC9_M3_W9_processed/transforms/NPC9_M3_W9_processed__concat_lsq6_N_I_lsq6_lsq12_and_nlin.xfm	NP-reg_processed/NPC9_M3_W9_processed/transforms/NPC9_M3_W9_processed_lsq6.xfm	../niemann-pick_mincified_complete/NPC9_M3_W9_processed.mnc	NP-reg_processed/NPC9_M3_W9_processed/resampled/NPC9_M3_W9_processed_N_I_lsq6.mnc	../100um-MEMRI-initial-model/p65_MEMRI_mouse_brain_mask.mnc	NP-reg_processed/NPC9_M3_W9_processed/resampled/NPC9_M3_W9_processed_N_I_lsq6_lsq12_and_nlin-resampled.mnc	uncorrected_lsq6/NPC9_M3_W9_processed_N_I_lsq6.mnc	nuc/NPC9_M3_W9_processed_N_I_lsq6.mnc
